# Supplementary material for: Plasma metabolome predicts trained immunity responses after antituberculosis BCG vaccination
Source: PLoS Biol. 2022 Sep 12;20(9):e3001765. doi: 10.1371/journal.pbio.3001765 (PMC9499240; doi:10.1371/journal.pbio.3001765)
Supplement: S1 Table — (XLSX) [file pbio.3001765.s009.xlsx]

## Sheet: S1 Table
S1 Table: Loadings of top 10 metabolites with high contribution to each PC (PC1-10)
PC1	metabolite	PC2	metabolite	PC3	metabolite	PC4	metabolite	PC5	metabolite	PC6	metabolite	PC7	metabolite	PC8	metabolite	PC9	metabolite	PC10	metabolite
0.0521232	C16 Cer	-0.0803097	Bisnorcholic acid	0.0767674	16-Acetylpriverogenin A	0.0917307	Gibberellin A110	-0.0917383	Hexose	0.0929115	Ethyl (S)-3-hydroxybutyrate glucoside	-0.100877	Dihydrothymine	0.111557	Toxin T2 tetrol	0.0847651	LPA(0:0/18:0)	0.108283	2-Hydroxy-22-methyltetracosanoic acid
0.0520637	PI(16:0/22:4(10Z,13Z,16Z,19Z))	-0.0771115	Annoglabasin F	0.0744191	Bassic acid	0.086175	Carphenazine	-0.0795673	Pentose	0.0922439	gamma-Glutamylphenylalanine	-0.0893914	Beta-Carboline	0.10537	Acetohexamide	0.0816418	Dimethyl 3-methoxy-4-oxo-5-(8,11,14-pentadecatrienyl)-2-hexenedioate	0.106884	3-Oxooctadecanoic acid
0.0510851	PE(18:1(11Z)/P-18:1(11Z))	-0.0754218	Guggulsterone	0.0710326	Pitheduloside I	0.0860983	3-(2-Methylpropanoyloxy)-8-(2-methylbutanoyloxy)-9,10-epoxy-p-mentha-1,3,5-triene	-0.0776038	Quinic acid	0.0843055	N-(1-Deoxy-1-fructosyl)leucine	-0.087429	Pyridoxamine	0.103062	Garcinia lactone dibutyl ester	0.0786264	Glaucarubin	0.0969472	3-Oxohexadecanoic acid
0.0510669	PE(20:4(5Z,8Z,11Z,14Z)/P-18:1(11Z))	-0.0753096	Obtusilactone A	0.0699421	LysoPC(18:0)	0.0856812	Secoisolariciresinol	-0.0740306	Hexonic acid	-0.0824656	PA(16:0/18:2(9Z,12Z))	-0.0798439	Norophthalmic acid	0.101586	Humilixanthin	0.0754308	LysoPC(18:2(9Z,12Z))	0.0945755	MG(0:0/22:0/0:0)
-0.0506096	[2-(benzoyloxy)-5-(prop-2-en-1-yl)phenyl]oxidanesulfonic acid	-0.0752283	[6]-Gingerdiol 3,5-diacetate	-0.0663841	12-Hydroxynevirapine	0.0852905	Carinol	-0.0737721	Cystathionine ketimine	0.0739632	3-Hydroxy-9-(4-hydroxyphenyl)-1H,3H-naphtho[1,8-cd]pyran-1-one	-0.0754251	Edetic Acid	0.100907	All-trans-retinoic acid	0.0751104	CPA(18:0/0:0)	-0.0920821	Kamahine C
0.0506032	PE(O-16:1(1Z)/22:6(4Z,7Z,10Z,13Z,16Z,19Z))	-0.074498	1-palmitoyl-dihydroxyacetone-phosphate	0.0661905	22-Acetylpriverogenin B	0.0852306	Gibberellin A55	0.0718719	PS(18:4(6Z,9Z,12Z,15Z)/18:4(6Z,9Z,12Z,15Z))	0.0735942	Distichonic acid A	-0.0678642	1-(9H-Pyrido[3,4-b]indol-1-yl)-1,4-butanediol	0.100417	Cyanuric acid	0.0746402	Divanillyltetrahydrofuran ferulate	0.0885022	PA(18:1(11Z)/15:0)
0.0505554	PE(O-18:1(1Z)/20:4(5Z,8Z,11Z,14Z))	-0.0741895	Nateglinide	0.0660274	7-a,25-Dihydroxycholesterol	0.0848966	Pteroside A	-0.0718584	Ferulic acid 4-sulfate	0.0715949	6-Hydroxymelatonin	-0.0674516	N-Acetylputrescine	0.0991453	LysoPE(0:0/14:1(9Z))	-0.0744431	2-Hydroxyestradiol-3-methyl ether	-0.0849006	Epoxyeremopetasinorol
0.0504402	Fenpropimorph	-0.0741187	6-{5-[2,3-dioxo-3-(2,4,6-trihydroxy-3-methoxyphenyl)propyl]-2-hydroxy-3-methoxyphenoxy}-3,4,5-trihydroxyoxane-2-carboxylic acid	0.0651672	(3beta,5alpha,9alpha,22E,24R)-5,9-Epidioxy-3-hydroxyergosta-7,22-dien-6-one	0.0848156	SN-38	0.071387	Rifapentine	0.070674	Sulfacytine	-0.0671334	Glutamylthreonine	0.0981939	2-Dodecylbenzenesulfonic acid	0.0742055	LysoPE(0:0/24:6(6Z,9Z,12Z,15Z,18Z,21Z))	0.0822349	MG(0:0/24:0/0:0)
0.0502472	PGP(a-13:0/a-25:0)	-0.0739089	N-desalkyl delavirdine	0.064659	5-(14-Nonadecenyl)-1,3-benzenediol	0.0846959	Gibberellin A39	-0.0713383	4-Aminohippuric acid	0.0700821	Indoleacetyl glutamine	0.0669479	1-(3,4-Dimethoxyphenyl)-1,2-ethanediol 1-O-b-D-glucoside	0.0974625	N-Undecylbenzenesulfonic acid	0.0739695	5-Hydroxykynurenamine	0.0807187	Glycerol triundecanoate
0.0501065	10,12-Heptacosanedione	-0.0737449	Rhazidigenine Nb-oxide	-0.0625841	Phentolamine	0.0844511	Pteroside Z	0.0712699	Heliocide H3	-0.0687854	CPA(18:0/0:0)	-0.0666765	24,25-Dihydroxyvitamin D	0.0969252	2-Methylacetophenone	-0.0732623	Carnosol	0.0763349	Erinapyrone C
