# Supplementary material for: Plasma metabolome predicts trained immunity responses after antituberculosis BCG vaccination
Source: PLoS Biol. 2022 Sep 12;20(9):e3001765. doi: 10.1371/journal.pbio.3001765 (PMC9499240; doi:10.1371/journal.pbio.3001765)
Supplement: S2 Table — (XLSX) [file pbio.3001765.s010.xlsx]

## Sheet: S2 Table
S2 Table: Summary statistics of top 10 associated metabolites per stimulation
Cytokine	Stimulation	Time	Metabolites	formula	estimate	pval	adj.pval	n
IL6	S.aureus	T2-T1	Taurine	C2H7NO3S	-1.40653	0.00125296	0.125877	289
			Dihydro-5-(2-octenyl)-2(3H)-furanone	C12H20O2	-5.3565	0.00402659	0.249631	289
			Toluene-cis-dihydrodiol	C7H10O2	-5.53851	0.00421619	0.255368	289
			7,8-Dehydro-beta-micropteroxanthin	C27H38O2	1.72801	0.0049182	0.28152	289
			Macrocarpal I	C28H42O7	1.17348	0.00745219	0.321573	289
			L-Urobilin	C33H46N4O6	1.66649	0.00928251	0.351583	289
			IDP	C10H14N4O11P2	-3.14838	0.0108271	0.374762	289
			Ganoderiol I	C31H50O5	1.01578	0.0125747	0.404651	289
			Cucurbic acid	C12H20O3	-4.33867	0.0133191	0.41018	289
			2,4-Dimethylthiazole	C5H7NS	1.36631	0.013232	0.41018	289
		T3-T1	Malonylcarnitine	C10H17NO6	-3.31662	5.09376e-05	0.0441709	275
			N-Hexadecanoylpyrrolidine	C20H39NO	1.25077	0.000219841	0.0557818	275
			O-methoxycatechol-O-sulphate	C7H8O5S	0.786252	0.000236101	0.0572744	275
			Bis(2-methylpropanoyloxy)-9,10-epoxy-p-mentha-1,3,5-triene	C18H24O5	-1.88158	0.000463389	0.0763676	275
			(1xi,3xi)-1,2,3,4-Tetrahydro-1-methyl-beta-carboline-3-carboxylic acid	C13H14N2O2	-1.75527	0.000557862	0.0837657	275
			Glutaminylisoleucine	C11H21N3O4	-4.14377	0.000574504	0.0837657	275
			Threoninyl-Tryptophan	C15H19N3O4	-2.53724	0.00067615	0.0898407	275
			Alanyltryptophan	C14H17N3O3	-2.07459	0.000745732	0.094513	275
			Polyethylene, oxidized	C12H20O5	-1.60454	0.000904501	0.104214	275
			L-Aspartyl-L-phenylalanine	C13H16N2O5	-2.6682	0.00101607	0.112354	275
	M.tuberculosis	T2-T1	O-methoxycatechol-O-sulphate	C7H8O5S	0.880116	0.000572747	0.0837657	285
			Lipoamide	C8H15NOS2	3.41385	0.00168441	0.155912	285
			L-Aspartyl-L-phenylalanine	C13H16N2O5	-3.21638	0.00188442	0.162843	285
			5-Sulfosalicylic acid	C7H6O6S	5.31771	0.00255534	0.201444	285
			5''-(3'',4''-Dihydroxyphenyl)-gamma-valerolactone sulfate	C11H12O7S	0.573316	0.00293791	0.217703	285
			Alpha-dihydroartemisinin	C15H24O5	-2.33523	0.00303328	0.21915	285
			Sanshodiol	C20H22O6	-3.57239	0.00320356	0.226587	285
			Omega-Carboxy-trinor-leukotriene B4	C18H26O6	-1.67568	0.00358118	0.237523	285
			Eremopetasin sulfoxide	C19H26O4S	-2.3114	0.00358965	0.237523	285
			Sorgoleone 358	C22H30O4	-3.06171	0.00411715	0.252171	285
		T3-T1	O-methoxycatechol-O-sulphate	C7H8O5S	1.24126	5.49878e-05	0.045299	272
			LysoPE(0:0/18:3(6Z,9Z,12Z))	C23H42NO7P	2.28336	0.00328687	0.226587	272
			Pyruvate oxime	C3H5NO3	8.31345	0.00423133	0.255368	272
			Ibuprofen	C13H18O2	9.10087	0.00583212	0.303116	272
			Macrocarpal I	C28H42O7	1.88343	0.0067718	0.314288	272
			2-Dodecylbenzenesulfonic acid	C18H30O3S	1.10669	0.00967678	0.358228	272
			Malonylcarnitine	C10H17NO6	-3.05348	0.0102886	0.366122	272
			N-Undecylbenzenesulfonic acid	C17H28O3S	1.04018	0.0103162	0.366316	272
			7-hydroxygranisetron	C18H24N4O2	1.45826	0.0106447	0.372457	272
			Nizatidine	C12H21N5O2S2	-3.89614	0.0110877	0.380584	272
IL1b	S.aureus	T2-T1	Zeranol	C18H26O5	-2.40109	0.0031484	0.224558	289
			C16:4	C16H24O2	-1.2923	0.00375293	0.243479	289
			Capryloylglycine	C10H19NO3	1.62812	0.00413495	0.252324	289
			Xanthine	C5H4N4O2	2.72958	0.00653267	0.314288	289
			LysoPC(16:1(9Z))	C24H48NO7P	2.34929	0.00946079	0.354264	289
			Decanoic acid (FA10:0)	C10H20O2	-1.10659	0.0106355	0.372457	289
			D-Erythroascorbic acid 1''-a-D-glucoside	C11H16O10	2.45481	0.0108178	0.374762	289
			(1xi,3xi)-1,2,3,4-Tetrahydro-1-methyl-beta-carboline-3-carboxylic acid	C13H14N2O2	-1.28468	0.0127007	0.405643	289
			PA(8:0/18:0)	C29H57O8P	1.66222	0.0146012	0.424284	289
		T3-T1	Glutaminylisoleucine	C11H21N3O4	-7.21371	2.15769e-07	0.00355502	275
			Zeranol	C18H26O5	-4.67315	5.62548e-07	0.00463427	275
			Isoleucyl-Isoleucine	C12H24N2O3	-7.07888	1.35703e-06	0.00563974	275
			Leucyl-phenylalanine	C15H22N2O3	-5.25621	1.3692e-06	0.00563974	275
			L-beta-aspartyl-L-leucine	C10H18N2O5	-12.3481	3.52008e-06	0.0112933	275
			N-(1-Deoxy-1-fructosyl)valine	C11H21NO7	-3.4848	4.11264e-06	0.0112933	275
			Polyethylene, oxidized	C12H20O5	-2.51196	7.84463e-06	0.0167957	275
			Malonylcarnitine	C10H17NO6	-4.26679	8.15522e-06	0.0167957	275
			13,14-dihydroxy-9-oxo-8,17-dioxatetracyclo[8.7.0.0Â²,â·.0Â¹Â¹,Â¹â¶]heptadeca-1(10),2(7),3,5,11(16),12,14-heptaen-5-yl acetate	C17H10O7	14.8347	9.77942e-06	0.0179029	275
			5-Ethynyl-5''-(1-propynyl)-2,2''-bithiophene	C13H8S2	1.84301	1.38397e-05	0.0228024	275
	M.tuberculosis	T2-T1	Methylguanine	C6H7N5O	5.75799	0.00213797	0.180642	284
			C12:1	C12H22O2	-2.64456	0.00512302	0.285158	284
			Chenodeoxycholic acid sulfate	C24H40O7S	-2.71443	0.00696539	0.315623	284
			Lipoamide	C8H15NOS2	6.23764	0.00714778	0.318903	284
			LysoPC(18:0)	C26H54NO7P	5.49631	0.0104571	0.370252	284
			Licoricone	C22H22O6	-5.96827	0.0106415	0.372457	284
			Xanthosine	C10H12N4O6	-4.52641	0.0139506	0.417152	284
			Phenylethyl primeveroside	C19H28O10	-4.89142	0.0143459	0.422015	284
			N-Acetyllactosamine	C14H25NO11	-5.45396	0.0158966	0.435407	284
			C10:1	C10H18O2	-3.30408	0.0168761	0.438895	284
		T3-T1	LPA(0:0/18:0)	C21H43O7P	5.40743	0.00356079	0.23752	268
			LysoPE(0:0/18:1(11Z))	C23H46NO7P	3.80621	0.00389612	0.247848	268
			LysoPE(0:0/20:1(11Z))	C25H50NO7P	4.56114	0.00394219	0.248856	268
			20-COOH-leukotriene E4	C23H35NO7S	6.06481	0.00625252	0.31067	268
			(S,E)-Zearalenone	C18H22O5	4.1715	0.0115916	0.386625	268
			Allitridin	C6H10S3	7.08769	0.0118374	0.390067	268
			Hexamethylquercetagetin	C21H22O8	6.40047	0.0127659	0.406636	268
			(Z)-4-Dodecenal	C13H24O	5.54391	0.013061	0.409925	268
			LPA(0:0/18:2(9Z,12Z))	C21H39O7P	5.16365	0.0167369	0.438895	268
			Pioglitazone	C19H20N2O3S	3.45068	0.0172327	0.438895	268
IFNg	M.tuberculosis	T2-T1	Cavipetin C	C24H36O4	-5.89772	0.000201099	0.0557818	271
			2-Hydroxy-6-pentadecylbenzoic acid	C22H36O3	-3.00416	0.000363101	0.0683811	271
			N-Acetyl-6-O-L-fucosyl-D-glucosamine	C14H25NO10	6.77121	0.000830977	0.100669	271
			Latanoprost	C26H40O5	-4.68062	0.00235383	0.191989	271
			Apo-10''-violaxanthal	C27H36O3	-2.62162	0.00274473	0.210892	271
			3b,15b,17a-Trihydroxy-pregnenone	C21H32O4	-5.38398	0.00433139	0.258072	271
			S-(3-oxo-3-carboxy-n-propyl)cysteine	C7H11NO5S	-1.51052	0.00491627	0.28152	271
			PE(P-16:0e/0:0)	C21H44NO6P	-5.24752	0.00514426	0.285376	271
			Lucidone A	C24H34O5	-4.30809	0.00527278	0.287965	271
			Dolichosterone	C28H46O5	-2.91619	0.00533307	0.289993	271
		T3-T1	Formyl-Asp	C5H7NO5	6.58576	0.00130441	0.129466	266
			S-(3-oxo-3-carboxy-n-propyl)cysteine	C7H11NO5S	-2.51435	0.00153338	0.144487	266
			4-Hydroxy-5-(dihydroxyphenyl)-valeric acid-O-sulphate	C11H14O8S	3.23339	0.0015447	0.144605	266
			Licoagrochalcone B	C21H20O4	-7.03584	0.00221413	0.183316	266
			(E)-4-(Trimethylammonio)but-2-enoate	C7H13NO2	7.50688	0.00223788	0.184357	266
			13-OxoODE	C18H30O3	-6.23219	0.00292494	0.217703	266
			5-Aminolevulinic acid	C5H9NO3	5.01129	0.00433051	0.258072	266
			4,13,14-trihydroxy-9-oxo-8,17-dioxatetracyclo[8.7.0.0Â²,â·.0Â¹Â¹,Â¹â¶]heptadeca-1(10),2,4,6,11(16),12,14-heptaen-5-yl acetate	C17H10O8	12.4738	0.00435445	0.258072	266
			Allitridin	C6H10S3	6.97207	0.00501226	0.283787	266
			Ponasteroside A	C33H54O11	6.67695	0.00547056	0.294188	266
TNF-a	S.aureus	T2-T1	CD 1790	C25H27N7O3	5.46469	0.00180725	0.159231	289
			Otobanone	C20H18O5	2.66164	0.00330641	0.226985	289
			[2-hydroxy-5-(3,5,7-trihydroxy-3,4-dihydro-2H-1-benzopyran-2-yl)phenyl]oxidanesulfonic acid	C15H14O9S	2.64296	0.00507959	0.284571	289
			Annoglabasin C	C23H34O6	2.5494	0.00598241	0.304466	289
			(1xi,3xi)-1,2,3,4-Tetrahydro-1-methyl-beta-carboline-3-carboxylic acid	C13H14N2O2	-2.2917	0.0067481	0.314288	289
			Zanthobisquinolone	C21H18N2O4	2.76055	0.00858721	0.344744	289
			Cefpodoxime	C15H17N5O6S2	2.74134	0.0093877	0.353078	289
			Canesceol	C29H44O11	3.26625	0.0105716	0.372457	289
			Methyl propyl trisulfide	C4H10S3	3.4658	0.0107222	0.374277	289
			Fumarycarnitine	C11H17NO6	-2.62877	0.0133524	0.410436	289
		T3-T1	Glutaminylisoleucine	C11H21N3O4	-11.046	2.3795e-05	0.0280033	274
			Formimino-Glu	C6H10N2O4	10.9669	2.75031e-05	0.0283214	274
			L-beta-aspartyl-L-leucine	C10H18N2O5	-20.3766	4.57853e-05	0.0419088	274
			3-Methylcyclohexanethiol	C7H14S	5.18253	9.67983e-05	0.0475512	274
			Gemfibrozil	C15H22O3	-10.1458	0.000111289	0.047849	274
			13,14-dihydroxy-9-oxo-8,17-dioxatetracyclo[8.7.0.0Â²,â·.0Â¹Â¹,Â¹â¶]heptadeca-1(10),2(7),3,5,11(16),12,14-heptaen-5-yl acetate	C17H10O7	23.8172	0.000157338	0.0543699	274
			L-beta-aspartyl-L-alanine	C7H12N2O5	5.31509	0.000212357	0.0557818	274
			Zeranol	C18H26O5	-6.50511	0.000220067	0.0557818	274
			Mulberrin	C25H26O6	3.50846	0.000265657	0.0572744	274
			dATP	C10H16N5O12P3	4.72897	0.000250715	0.0572744	274
