# Supplementary material for: Plasma metabolome predicts trained immunity responses after antituberculosis BCG vaccination
Source: PLoS Biol. 2022 Sep 12;20(9):e3001765. doi: 10.1371/journal.pbio.3001765 (PMC9499240; doi:10.1371/journal.pbio.3001765)
Supplement: S3 Table — (XLSX) [file pbio.3001765.s011.xlsx]

## Sheet: S3 Table
S3 Table: Anova test of linear regression and spline model
Figure 2B: Malate
Model 1: TNF ~ meta
Model 2: TNF ~ bs(meta, 5)
	Res.Df	RSS	Df	Sum of Sq	F	Pr(>F)
	261	371.97
	257	368.85	4	31196	0.5434	0.704
Figure 2C: Succinate
Model 1: TNF ~ meta
Model 2: TNF ~ bs(meta, 5)
	Res.Df	RSS	Df	Sum of Sq	F	Pr(>F)
	262	111.06
	258	110.25	4	0.81084	0.4744	0.7545
