# Supplementary material for: Plasma metabolome predicts trained immunity responses after antituberculosis BCG vaccination
Source: PLoS Biol. 2022 Sep 12;20(9):e3001765. doi: 10.1371/journal.pbio.3001765 (PMC9499240; doi:10.1371/journal.pbio.3001765)
Supplement: S4 Table — (XLSX) [file pbio.3001765.s012.xlsx]

## Sheet: S4 Table
S4 Table. Metabolites included in each module identified by WGCNA
modulename	metabolite
M1_black	Furoic acid
M1_black	(Iso)Citrate
M1_black	Ethyl beta-D-glucopyranoside
M1_black	Ethyl glucuronide
M1_black	Heptyl 4-hydroxybenzoate
M1_black	2,2,4,4,-Tetramethyl-6-(1-oxopropyl)-1,3,5-cyclohexanetrione
M1_black	Gamma-CEHC
M1_black	Ubiquinone-1
M1_black	2,2,4,4-Tetramethyl-6-(1-oxobutyl)-1,3,5-cyclohexanetrione
M1_black	Alpha-CEHC
M1_black	Cyclopentolate
M1_black	6-(3-ethenylphenoxy)-3,4,5-trihydroxyoxane-2-carboxylic acid
M1_black	Syndesine
M1_black	(S,E)-Zearalenone
M1_black	Ubiquinone-2
M1_black	3-(2-Methylpropanoyloxy)-8-(2-methylbutanoyloxy)-9,10-epoxy-p-mentha-1,3,5-triene
M1_black	2-(4-Allyl-2-methoxyphenoxy)-1-(4-hydroxy-3-methoxyphenyl)-1-propanol
M1_black	Gibberellin A60
M1_black	Gibberellin A110
M1_black	Calonectrin
M1_black	Quassinol
M1_black	Secoisolariciresinol
M1_black	Cortisol
M1_black	Gibberellin A55
M1_black	12-Oxo-20-carboxy-leukotriene B4
M1_black	Propericiazine
M1_black	Diacetoxyscirpenol
M1_black	(-)-Wikstromol
M1_black	(1RS,2RS)-Guaiacylglycerol 1-glucoside
M1_black	Carissanol
M1_black	18-Oxocortisol
M1_black	Demethylcalabaxanthone
M1_black	Carinol
M1_black	18-Hydroxycortisol
M1_black	trans-Piceid
M1_black	Todatriol glucoside
M1_black	(2S,4S,6S)-2-[2-(4-Hydroxy-3-meyhoxyphenyl)ethyl]tetrahydro-6-(4,5-dihydroxy-3-methoxyphenyl)-2H-pyran-4-ol
M1_black	SN-38
M1_black	Calabaxanthone
M1_black	Garcinone B
M1_black	Gibberellin A39
M1_black	Pteroside Z
M1_black	Isopetasoside
M1_black	3-O-Methylniveusin A
M1_black	Pteroside A
M1_black	Heliocide H3
M1_black	Carphenazine
M1_black	5-(2,3-Dihydroxy-3-methylbutyl)-4-(3,4-epoxy-4-methylpentanoyl)-3,4-dihydroxy-2-isopentanoyl-2-cyclopenten-1-one
M1_black	Armillane
M1_black	Taraxinic acid glucosyl ester
M1_black	Dihydrovaltrate
M1_black	Cinnzeylanine
M1_black	Budesonide
M1_black	8-Propanoylneosolaniol
M10_red	Glycine
M10_red	Alanine
M10_red	Serine
M10_red	Histamine
M10_red	Dihydrouracil
M10_red	Proline
M10_red	2-Methyl-1-methylthio-2-butene
M10_red	Indole
M10_red	Valine; Betaine
M10_red	Diisopropyl sulfide
M10_red	Threonine
M10_red	Dihydrothymine
M10_red	Oxoproline
M10_red	Isoamyl isothiocyanate
M10_red	2-[(Methylthio)methyl]-2-butenal
M10_red	3-Methylindole
M10_red	(Iso)Leucine
M10_red	Asparagine
M10_red	D-2-Hydroxyisocaproate
M10_red	Hydroxy-valine
M10_red	6-Methylquinoline
M10_red	2-Methylglutaric acid
M10_red	Glutamine
M10_red	3-Hydroxyisoheptanoic acid
M10_red	Methionine
M10_red	6-Methyladenine
M10_red	Histidine
M10_red	Indoleacetaldehyde
M10_red	Methylguanine
M10_red	Phenylalanine
M10_red	3-(4-Methyl-3-pentenyl)thiophene
M10_red	Acetyl-Glu-semialdehyde
M10_red	Acetyl-Leu
M10_red	Acetylornithine
M10_red	(±)-3-Hydroxynonanoic acid
M10_red	Acetyl-Asp
M10_red	Calystegin B2
M10_red	Citrulline
M10_red	Tyrosine
M10_red	Pseudoecgonine
M10_red	Homoarginine
M10_red	Kynurenic acid
M10_red	Acetyl-Glu
M10_red	5-Hydroxyindoleacetic acid
M10_red	4-hydroxy-3-nitrophenylacetate
M10_red	Acetyl-His
M10_red	Daucic acid
M10_red	Tryptophan
M10_red	Lipoamide
M10_red	Ethyl trans-p-methoxycinnamate
M10_red	2-(2,6-dihydroxy-3,4-dimethoxycyclohexylidene)acetonitrile
M10_red	Glycerylphosphorylethanolamine
M10_red	Bis(2-furanylmethyl) disulfide
M10_red	Cysteinyl-Hydroxyproline
M10_red	3,4,5-Trimethoxycinnamic acid
M10_red	Norophthalmic acid
M10_red	Glutamylmethionine
M10_red	N-Acetylneuraminic acid
M10_red	(S)-5''-Deoxy-5''-(methylsulfinyl)adenosine
M10_red	Mecarbam
M10_red	De-O-methylsimmondsin
M10_red	{3-[3-(3,4-dihydroxyphenyl)-3-oxopropyl]-6-hydroxy-2-methoxyphenyl}oxidanesulfonic acid
M10_red	4-{7-[(6-carboxy-3,4,5-trihydroxyoxan-2-yl)oxy]-3-hydroxy-5-sulfino-3,4-dihydro-2H-1-benzopyran-2-yl}-2-methoxybenzen-1-olate
M10_red	UDP-pentose
M11_salmon	Curcumin
M11_salmon	Dehydroepiandrosterone sulfate
M11_salmon	19-Hydroxy-PGE2
M11_salmon	Niazicinin A
M11_salmon	8''-Episesaminone
M11_salmon	Androsterone sulfate
M11_salmon	Blumenol C glucoside
M11_salmon	6-Epi-7-isocucurbic acid glucoside
M11_salmon	Butyl 3-O-caffeoylquinate
M11_salmon	17-Hydroxypregnenolone sulfate
M11_salmon	17-Hydroxypregnenolone sulfate
M11_salmon	24,25-Dihydroxyvitamin D
M11_salmon	Cilazapril
M11_salmon	Androsterone glucuronide
M11_salmon	3,17-Androstanediol glucuronide
M12_tan	Dehydroalanine
M12_tan	Homoserine lactone
M12_tan	Aspartate
M12_tan	4-Amino-1-piperidinecarboxylic acid
M12_tan	(±)-2-Butylthiazolidine
M12_tan	L-2-Amino-4-methylenepentanedioic acid
M12_tan	N-Acetylglutamine
M12_tan	3-Indolepropionic acid
M12_tan	O-phosphonato-L-homoserine(2-)
M12_tan	Mukonal
M12_tan	Glutamylthreonine
M12_tan	Isopropyl citrate
M12_tan	Glycineamideribotide
M12_tan	Edetic Acid
M12_tan	N-(1-Deoxy-1-fructosyl)leucine
M12_tan	Dehydrophytosphingosine
M12_tan	3-Hydroxymugineic acid
M12_tan	Licoagrochalcone B
M12_tan	Chrysoobtusin
M12_tan	5''-Hydroxymethyl meloxicam
M12_tan	[4-({[7,8,8,12,13,22-hexahydroxy-19-(hydroxymethyl)-3,6,16-trioxo-2,17,20,23-tetraoxapentacyclo[16.3.1.1_,__.0_,_.0__,__]tricosa-4,10,12,14-tetraen-21-yl]oxy}carbonyl)-2,6-dihydroxyphenyl]oxidanesulfonic acid
M12_tan	TG(20:0/20:0/20:0)
M13_turquoise	Propanol
M13_turquoise	Butynol
M13_turquoise	Glycolate
M13_turquoise	Hydrogen sulfite
M13_turquoise	Methylpyrazine
M13_turquoise	Aminobutanoic acid (ABA)
M13_turquoise	(Z)-4-Heptenal
M13_turquoise	Creatinine
M13_turquoise	Delta-Hexanolactone
M13_turquoise	Heptanone
M13_turquoise	Aspartate semialdehyde
M13_turquoise	Succinate
M13_turquoise	Cys
M13_turquoise	Taurine
M13_turquoise	2-Hydroxyethanesulfonate
M13_turquoise	5-Hydroxy-2-furoic acid
M13_turquoise	Pipecolate
M13_turquoise	3-Methylcyclohexanethiol
M13_turquoise	5-Aminolevulinic acid
M13_turquoise	Malate
M13_turquoise	(E)-4-(Trimethylammonio)but-2-enoate
M13_turquoise	Coumarin
M13_turquoise	Glutamate
M13_turquoise	(2R,3R,4R)-2-Amino-4-hydroxy-3-methylpentanoic acid
M13_turquoise	Mevalonate
M13_turquoise	Cuminaldehyde
M13_turquoise	1,2-Benzisothiazol-3(2H)-one
M13_turquoise	Xanthine
M13_turquoise	Methyl propyl trisulfide
M13_turquoise	1-(2-Thienyl)-1,2-propanedione
M13_turquoise	8-Hydroxy-5,6-octadienoic acid
M13_turquoise	Tranexamic Acid
M13_turquoise	2-Methoxynaphthalene
M13_turquoise	DL-2-Aminooctanoic acid
M13_turquoise	Ala-Ala
M13_turquoise	Propylhydroxypentanoic acid
M13_turquoise	Methyl-Lys
M13_turquoise	Formyl-Asp
M13_turquoise	Aminoadipate
M13_turquoise	Deoxyhexose
M13_turquoise	Phthalate
M13_turquoise	Homocysteinesulfinic acid
M13_turquoise	Urate
M13_turquoise	C10:2
M13_turquoise	10-Undecenal
M13_turquoise	Glyphosate
M13_turquoise	Methyl-His
M13_turquoise	Gallic acid
M13_turquoise	Glycylproline
M13_turquoise	4-Methyl-1-phenyl-2-pentanone
M13_turquoise	Cys-Gly
M13_turquoise	Glucono-lactone
M13_turquoise	Homovanillic acid
M13_turquoise	4-Pyridoxate
M13_turquoise	5-exo-Hydroxy-1,2-campholide
M13_turquoise	Phosphoserine
M13_turquoise	(E)-2-Tridecene-4,6,8-triyn-1-ol
M13_turquoise	Tetrahydro-2,5-furan-diacetic acid
M13_turquoise	3-Dehydroquinate
M13_turquoise	Oxoamide
M13_turquoise	Hexuronate
M13_turquoise	3-methyl-4-(sulfooxy)but-2-enoic acid
M13_turquoise	N-(4-hydroxyphenyl)ethoxycarbothioamide
M13_turquoise	1,2,4,5,7-Pentathiocane
M13_turquoise	3-Hydroxynonyl acetate
M13_turquoise	L-beta-aspartyl-L-alanine
M13_turquoise	Eugenitol
M13_turquoise	C13:2
M13_turquoise	Cucurbic acid
M13_turquoise	2-(4-Methyl-5-thiazolyl)ethyl butanoate
M13_turquoise	Captopril
M13_turquoise	Glutamylalanine
M13_turquoise	3-Nitrotyrosine
M13_turquoise	5-Acetylamino-6-formylamino-3-methyluracil
M13_turquoise	5-(2''-Carboxyethyl)-4,6-Dihydroxypicolinate
M13_turquoise	5-Ethynyl-5''-(1-propynyl)-2,2''-bithiophene
M13_turquoise	5-phospho-beta-D-ribosylaminium(1-)
M13_turquoise	3,3''-Dithiobis[4,5-dihydro-2-methylfuran]
M13_turquoise	Aspartyl-L-proline
M13_turquoise	L-beta-aspartyl-L-threonine
M13_turquoise	D-Erythro-imidazole-glycerol-phosphate
M13_turquoise	6-(2-amino-2-carboxyethyl)-4-hydroxybenzothiazole
M13_turquoise	Geranyl acetoacetate
M13_turquoise	Geranyl 3-methylbutanoate
M13_turquoise	Marcanine A
M13_turquoise	Uridine
M13_turquoise	S-3-oxodecanoyl cysteamine
M13_turquoise	5-Hydroxyindoleacetylglycine
M13_turquoise	6-Hydroxymelatonin
M13_turquoise	Norepinephrine sulfate
M13_turquoise	3,5,7-trihydroxy-2-phenyl-1__-chromen-1-ylium
M13_turquoise	1-Methoxy-1-(2,4,5-trimethoxyphenyl)-2-propanol
M13_turquoise	2-Methoxyacetaminophen sulfate
M13_turquoise	Methylgallic acid-O-sulphate
M13_turquoise	Apigenin
M13_turquoise	Anigorufone
M13_turquoise	Linoleamide
M13_turquoise	Sulfametopyrazine
M13_turquoise	6-(1-carboxy-1-methylethoxy)-3,4,5-trihydroxyoxane-2-carboxylic acid
M13_turquoise	Salicin
M13_turquoise	Vitamin A
M13_turquoise	3-Hydroxy-9-(4-hydroxyphenyl)-1H,3H-naphtho[1,8-cd]pyran-1-one
M13_turquoise	(2S,4S)-Monatin
M13_turquoise	3,4,5-trihydroxy-6-[(3-methoxy-3-oxopropanoyl)oxy]oxane-2-carboxylic acid
M13_turquoise	Sulfacytine
M13_turquoise	Distichonic acid A
M13_turquoise	N4-Acetylsulfamethoxazole
M13_turquoise	L-Cysteinylglycine disulfide
M13_turquoise	1-Methylguanosine
M13_turquoise	[Nitrilotris(methylene)]trisphosphonic acid
M13_turquoise	Acetylglucosamine sulfate
M13_turquoise	gamma-Glutamyl-beta-(isoxazolin-5-on-2-yl)alanine
M13_turquoise	Glycerol tributanoate
M13_turquoise	Fenpropimorph
M13_turquoise	4-Hydroxy-5-(dihydroxyphenyl)-valeric acid-O-sulphate
M13_turquoise	gamma-Glutamyl-S-(1-propenyl)cysteine sulfoxide
M13_turquoise	Glutathione
M13_turquoise	D-Erythroascorbic acid 1''-a-D-glucoside
M13_turquoise	Flazine
M13_turquoise	[2-hydroxy-3-(phenoxycarbonyl)phenyl]oxidanesulfonic acid
M13_turquoise	Sulfadoxine
M13_turquoise	1,7-Dimethylguanosine
M13_turquoise	Palmitoylglycine
M13_turquoise	Citpressine II
M13_turquoise	thymidine 3''-monophosphate
M13_turquoise	Mycophenolic acid
M13_turquoise	Lepidimoic acid
M13_turquoise	Dihyroxy-1H-indole glucuronide I
M13_turquoise	N-(1-Deoxy-1-fructosyl)phenylalanine
M13_turquoise	Piroxicam
M13_turquoise	Nizatidine
M13_turquoise	[3-(7-hydroxy-4-oxo-4H-chromen-2-yl)phenyl]oxidanesulfonic acid
M13_turquoise	[2-(benzoyloxy)-5-(prop-2-en-1-yl)phenyl]oxidanesulfonic acid
M13_turquoise	Tenoxicam
M13_turquoise	Theogallin
M13_turquoise	Omeprazole
M13_turquoise	Di-O-methylcrenatin
M13_turquoise	5''-Hydroxypiroxicam
M13_turquoise	AMP
M13_turquoise	IMP
M13_turquoise	Estrone sulfate
M13_turquoise	Meloxicam
M13_turquoise	Indole-3-acetic-acid-O-glucuronide
M13_turquoise	[4]-Gingerdiol 3,5-diacetate
M13_turquoise	Artocarpesin
M13_turquoise	2(R)-hydroxydocosanoic acid
M13_turquoise	Leu-Leu-Leu
M13_turquoise	Sanshodiol
M13_turquoise	5-Hydroxyomeprazole
M13_turquoise	Isopentenyladenine-9-N-glucoside
M13_turquoise	Luteolin 4''-sulfate
M13_turquoise	C24:1
M13_turquoise	{6-hydroxy-3-[3-(3-hydroxyphenyl)-3-oxopropyl]-2-methoxyphenyl}oxidanesulfonic acid
M13_turquoise	Sphingosine 1-phosphate
M13_turquoise	5,8-dihydroxy-2-(1-hydroxy-3-methoxy-4-oxocyclohexyl)-3,7-dimethoxy-4H-chromen-4-one
M13_turquoise	8-Hydroxyluteolin 8-sulfate
M13_turquoise	Succinyladenosine
M13_turquoise	Eleutheroside B1
M13_turquoise	Cerebronic acid
M13_turquoise	Lithol Rubine
M13_turquoise	5-Hydroxy-3,3'',4'',7,8-pentamethoxyflavone
M13_turquoise	Dimethyl 2-galloylgalactarate
M13_turquoise	[2-(methoxymethyl)-5-(3,5,7-trihydroxy-3,4-dihydro-2H-1-benzopyran-2-yl)phenyl]oxidanesulfonic acid
M13_turquoise	5-Hydroxy-3,3'',7,8-tetramethoxy-4'',5''-methylenedioxyflavone
M13_turquoise	Hexamethylquercetagetin
M13_turquoise	UDP
M13_turquoise	1-O-p-Coumaroyl-(b-D-glucose 6-O-sulfate)
M13_turquoise	4-Mercaptobutyl glucosinolate
M13_turquoise	(-)-cis-Rotenolone
M13_turquoise	{2,6-dimethoxy-4-[3-oxo-3-(2,4,6-trihydroxyphenyl)prop-1-en-1-yl]phenyl}oxidanesulfonic acid
M13_turquoise	Mollicellin C
M13_turquoise	[2,6-dihydroxy-3-(3,5,6,7-tetrahydroxy-4-oxo-4H-chromen-2-yl)phenyl]oxidanesulfonic acid
M13_turquoise	6-Heptenyl glucosinolate
M13_turquoise	Gamma-Tocopherol
M13_turquoise	CPA(18:0/0:0)
M13_turquoise	Thiamine(1+) Diphosphate(1-)
M13_turquoise	Cysteineglutathione disulfide
M13_turquoise	6-(2-Carboxyethyl)-7-hydroxy-2,2-dimethyl-4-chromanone glucoside
M13_turquoise	Mangostanol
M13_turquoise	ADP
M13_turquoise	Cefoxitin
M13_turquoise	Cefpodoxime
M13_turquoise	IDP
M13_turquoise	Alpha-Tocopherol
M13_turquoise	2-O-Caffeoylarbutin
M13_turquoise	Albanin B
M13_turquoise	Lagerstroemine
M13_turquoise	Doxycycline
M13_turquoise	3,6-dihydroxy-2-[3-methoxy-4-(sulfooxy)phenyl]-5-sulfino-3,4-dihydro-2H-1-benzopyran-7-olate
M13_turquoise	naringenin-7-O-glucuronide
M13_turquoise	Cefazolin
M13_turquoise	{5-[(1E)-3-{[3-(3,4-dihydroxyphenyl)-1-methoxy-1-oxopropan-2-yl]oxy}-3-oxoprop-1-en-1-yl]-2-hydroxyphenyl}oxidanesulfonic acid
M13_turquoise	[(4-{3-[2-(2,4-dihydroxyphenyl)-2-oxoethyl]-4,6-dihydroxy-2-methoxyphenyl}-2-methylbut-2-en-1-yl)oxy]sulfonic acid
M13_turquoise	KB 2
M13_turquoise	Delavirdine
M13_turquoise	Kaempferol 3-glucuronide
M13_turquoise	Cholesterol sulfate
M13_turquoise	Tiropramide
M13_turquoise	Doxepin N-oxide glucuronide
M13_turquoise	Austalide B
M13_turquoise	Protogonyautoxin I
M13_turquoise	Gentiobiosyl 2-methyl-6-oxo-2E,4E-heptadienoate
M13_turquoise	Glucosylgalactosyl hydroxylysine
M13_turquoise	6-({13,14-dimethoxy-9-oxo-8,17-dioxatetracyclo[8.7.0.0_,_.0__,__]heptadeca-1(10),2(7),3,5,11,13,15-heptaen-5-yl}oxy)-3,4,5-trihydroxyoxane-2-carboxylic acid
M13_turquoise	4'',5,6-Trimethylscutellarein 7-glucoside
M13_turquoise	Edulisin I
M13_turquoise	dATP
M13_turquoise	2-(2,4-dihydroxyphenyl)-3-(3,7-dimethylocta-2,6-dien-1-yl)-5,7-dihydroxy-6-(3-methylbut-2-en-1-yl)-3,4-dihydro-2H-1-benzopyran-4-one
M13_turquoise	Isoaustin
M13_turquoise	Triose
M13_turquoise	Crocin 4
M13_turquoise	Isolimonic acid
M13_turquoise	ATP
M13_turquoise	{5-[6-(3,4-dihydroxy-6-methyl-5-oxooxan-2-yl)-5,7-dihydroxy-4-oxo-4H-chromen-2-yl]-2-hydroxyphenyl}oxidanesulfonic acid
M13_turquoise	Medicarpin 3-O-(6''-malonylglucoside)
M13_turquoise	Divanillyltetrahydrofuran ferulate
M13_turquoise	Mascaroside
M13_turquoise	8-[1-(2,4-dihydroxyphenyl)-2-hydroxy-3-(3-hydroxyphenyl)propyl]-2-(3-hydroxyphenyl)-3,4-dihydro-2H-1-benzopyran-3,5,7-triol
M13_turquoise	2-(6-{2,4-dihydroxy-3-[(1E)-3-methylbut-1-en-1-yl]benzoyl}-5-(2,4-dihydroxyphenyl)-3-(hydroxymethyl)cyclohex-2-en-1-yl)benzene-1,3-diol
M13_turquoise	C16 Cer
M13_turquoise	Resveratrol 4''-(6-galloylglucoside)
M13_turquoise	Biochanin A 7-(6-methylmalonylglucoside)
M13_turquoise	8-[3,7-dihydroxy-2-(3-hydroxyphenyl)-3,4-dihydro-2H-1-benzopyran-4-yl]-2-(3,4-dihydroxyphenyl)-3,4-dihydro-2H-1-benzopyran-3,5,7-triol
M13_turquoise	6-{4-[3-(4,5-dihydroxy-7-methoxy-2,2-dimethyl-3,4-dihydro-2H-1-benzopyran-6-yl)-3-oxopropyl]phenoxy}-3,4,5-trihydroxyoxane-2-carboxylic acid
M13_turquoise	Endoxifen O-glucuronide
M13_turquoise	SN38 glucuronide
M13_turquoise	(3a,5b,7a)-23-Carboxy-7-hydroxy-24-norcholan-3-yl-b-D-Glucopyranosiduronic acid
M13_turquoise	Epicatechin-(2beta->7,4beta->6)-catechin
M13_turquoise	Tuberoside
M13_turquoise	C20 Cer
M13_turquoise	(-)-Epigallocatechin 3,5-di-gallate
M13_turquoise	Rutin
M13_turquoise	Cer(d18:1/22:1(13Z))
M13_turquoise	C22 Cer
M13_turquoise	Ponasteroside A
M13_turquoise	3''-Sialyllactose
M13_turquoise	Cer(d18:1/23:0)
M13_turquoise	C24:1 Cer
M13_turquoise	Chalcomoracin
M13_turquoise	C24 Cer
M13_turquoise	6''''-Malonylapiin
M13_turquoise	Metocurine
M13_turquoise	FAHFA(22:6(4Z,7Z,10Z,13Z,16Z,19Z)/14-O-22:6(4Z,7Z,10Z,13Z,16Z,19Z))
M13_turquoise	Campesteryl alpha-linolenate
M13_turquoise	NAD (ox)
M13_turquoise	Glycogen
M13_turquoise	CE(20:3(8Z,11Z,14Z))
M13_turquoise	6-{4-[(1E)-3-[(6-{[3,4-dihydroxy-2,5-bis(hydroxymethyl)oxolan-2-yl]oxy}-3,4,5-trihydroxyoxan-2-yl)methoxy]-3-oxoprop-1-en-1-yl]-2-hydroxyphenoxy}-3,4,5-trihydroxyoxane-2-carboxylic acid
M13_turquoise	Secoisolariciresinol 9,9''-diglucoside
M13_turquoise	DG(20:5(5Z,8Z,11Z,14Z,17Z)/22:6(4Z,7Z,10Z,13Z,16Z,19Z)/0:0)
M13_turquoise	PA(18:4(6Z,9Z,12Z,15Z)/18:4(6Z,9Z,12Z,15Z))
M13_turquoise	PA(20:1(11Z)/15:0)
M13_turquoise	PC(14:0/15:0)
M13_turquoise	Glucosylceramide (d18:1/16:0)
M13_turquoise	DG(18:3(6Z,9Z,12Z)/24:1(15Z)/0:0)
M13_turquoise	CerP(d18:1/22:0)
M13_turquoise	DG(18:2(9Z,12Z)/24:1(15Z)/0:0)
M13_turquoise	p-Coumaroyl vitisin A
M13_turquoise	PC(15:0/16:1(9Z))
M13_turquoise	Salvianolic acid L
M13_turquoise	PE(18:4(6Z,9Z,12Z,15Z)/P-18:1(11Z))
M13_turquoise	PG(16:0/16:0)
M13_turquoise	PE(18:3(6Z,9Z,12Z)/P-18:1(11Z))
M13_turquoise	PE(18:1(11Z)/P-18:1(11Z))
M13_turquoise	Ternatin
M13_turquoise	PC(18:4(6Z,9Z,12Z,15Z)/P-16:0)
M13_turquoise	PE(O-16:1(1Z)/22:6(4Z,7Z,10Z,13Z,16Z,19Z))
M13_turquoise	PE(20:4(5Z,8Z,11Z,14Z)/P-18:1(11Z))
M13_turquoise	PE(O-18:1(1Z)/20:4(5Z,8Z,11Z,14Z))
M13_turquoise	SM(d18:0/20:2(11Z,14Z))
M13_turquoise	PE(16:0/22:6(4Z,7Z,10Z,13Z,16Z,19Z))
M13_turquoise	PA(22:1(13Z)/19:2(10Z,13Z))
M13_turquoise	PS(15:0/20:3(5Z,8Z,11Z))
M13_turquoise	PE(22:6(4Z,7Z,10Z,13Z,16Z,19Z)/P-18:1(11Z))
M13_turquoise	PE(22:5(4Z,7Z,10Z,13Z,16Z)/P-18:1(11Z))
M13_turquoise	SM(d18:1/22:1(13Z))
M13_turquoise	PC(15:0/22:5(4Z,7Z,10Z,13Z,16Z))
M13_turquoise	N-di-Demethyl roxithromycin
M13_turquoise	PI(16:0/16:1(9Z))
M13_turquoise	Quinquenoside F1
M13_turquoise	Quillaic acid 3-[galactosyl-(1->2)-glucuronide]
M13_turquoise	PC(22:0/P-18:1(11Z))
M13_turquoise	PS(15:0/24:1(15Z))
M13_turquoise	PA(22:1(13Z)/24:1(15Z))
M13_turquoise	Pectenotoxin 2
M13_turquoise	PI(16:0/22:4(10Z,13Z,16Z,19Z))
M13_turquoise	PGP(a-13:0/a-25:0)
M13_turquoise	PC(20:5(5Z,8Z,11Z,14Z,17Z)/24:1(15Z))
M13_turquoise	TG(14:1(9Z)/20:5(5Z,8Z,11Z,14Z,17Z)/22:6(4Z,7Z,10Z,13Z,16Z,19Z))
M13_turquoise	PI(18:0/22:6(4Z,7Z,10Z,13Z,16Z,19Z))
M13_turquoise	CDP-DG(a-13:0/i-16:0)
M13_turquoise	TG(20:0/22:5(4Z,7Z,10Z,13Z,16Z)/o-18:0)
M13_turquoise	TG(20:0/22:2(13Z,16Z)/o-18:0)
M13_turquoise	TG(22:4(7Z,10Z,13Z,16Z)/22:5(4Z,7Z,10Z,13Z,16Z)/o-18:0)
M14_yellow	Catechol
M14_yellow	Phenylethyl alcohol
M14_yellow	Anisidine
M14_yellow	Pyrogallic acid
M14_yellow	Dihydro-4,4-dimethyl-2,3-furandione
M14_yellow	Phthalide
M14_yellow	Deoxyribose
M14_yellow	2-Phenylacetamide
M14_yellow	3-Methoxybenzyl alcohol
M14_yellow	Pentose
M14_yellow	Hydrocinnamic acid
M14_yellow	p-Hydroxyphenylacetic acid
M14_yellow	Hydroxytyrosol
M14_yellow	Ascladiol
M14_yellow	Coumarate
M14_yellow	Pentonic acid
M14_yellow	3-(3-Hydroxyphenyl)propanoic acid
M14_yellow	Indole-3-acetate
M14_yellow	Allitridin
M14_yellow	4-Methoxycinnamic acid
M14_yellow	Hippurate
M14_yellow	Hexose
M14_yellow	3-Methyluric acid
M14_yellow	Pyrocatechol sulfate
M14_yellow	7-Methoxy-6-methyl-2H-1-benzopyran-2-one
M14_yellow	Quinic acid
M14_yellow	Phenylacetylglycine
M14_yellow	trans-Ferulic acid
M14_yellow	4-Aminohippuric acid
M14_yellow	Salicyluric acid
M14_yellow	Methyl-Tyr
M14_yellow	1-(Methylthio)propyl propyl disulfide
M14_yellow	Hexonic acid
M14_yellow	Vanillylmandelic acid
M14_yellow	5-Acetylamino-6-amino-3-methyluracil
M14_yellow	Cystathionine ketimine
M14_yellow	5-Sulfoxymethylfurfural
M14_yellow	Acetyl-Phe
M14_yellow	(R)-2-Benzylsuccinate
M14_yellow	Vanillactic acid
M14_yellow	D-Glycero-D-galacto-heptitol
M14_yellow	Tyrosol 4-sulfate
M14_yellow	Eugenitin
M14_yellow	N-lactoyl-Methionine
M14_yellow	3-(6-hydroxy-7-methoxy-2H-1,3-benzodioxol-5-yl)prop-2-enal
M14_yellow	Monoisobutyl phthalic acid
M14_yellow	N-Acetyl-L-tyrosine
M14_yellow	(4-ethenyl-2-methoxyphenyl)oxidanesulfonic acid
M14_yellow	2,4-Dihydroxyacetophenone 5-sulfate
M14_yellow	4-hydroxy-3-(sulfooxy)benzoic acid
M14_yellow	7-Acetoxy-6-methoxycoumarin
M14_yellow	Dillapional
M14_yellow	N''-Formylkynurenine
M14_yellow	Indole-3-carboxilic acid-O-sulphate
M14_yellow	(2E)-3-[3-(sulfooxy)phenyl]prop-2-enoic acid
M14_yellow	3-[3-(Sulfooxy)phenyl]propanoic acid
M14_yellow	Vanillic acid 4-sulfate
M14_yellow	Samin
M14_yellow	N-Phenylacetylaspartic acid
M14_yellow	2-O-(Z-p-Hydroxycinnamoyl)-(x)-glyceric acid
M14_yellow	1-(2,4,6-Trimethoxyphenyl)-1,3-butanedione
M14_yellow	N-Acetylvanilalanine
M14_yellow	3-(6,7-dimethoxy-2H-1,3-benzodioxol-5-yl)-3-hydroxypropanal
M14_yellow	[(3-methyl-2-oxo-4-phenylbut-3-en-1-yl)oxy]sulfonic acid
M14_yellow	{4-[(1E)-3-methoxy-3-oxoprop-1-en-1-yl]phenyl}oxidanesulfonic acid
M14_yellow	2-Methoxystypandrone
M14_yellow	3-Furanmethanol glucoside
M14_yellow	Homovanillic acid sulfate
M14_yellow	[(7-hydroxy-1-oxo-1H-isochromen-3-yl)methoxy]sulfonic acid
M14_yellow	Ferulic acid 4-sulfate
M14_yellow	Dihydroferulic acid 4-sulfate
M14_yellow	Suprofen S-oxide
M14_yellow	gamma-Glutamylglutamic acid
M14_yellow	2-hydroxy-3-[4-hydroxy-3-(sulfooxy)phenyl]propanoic acid
M14_yellow	8-(1,2-dihydroxypropan-2-yl)-9-hydroxy-2H,8H,9H-furo[2,3-h]chromen-2-one
M14_yellow	Orotidine
M14_yellow	1-(3-Methoxy-4-hydroxy)-phenyl-6,7-dihydroxy-isochroman
M14_yellow	3-[3-methoxy-4-(sulfooxy)phenyl]-2-oxopropanoic acid
M14_yellow	4-Hydroxy-5-(3''-hydroxyphenyl)-valeric acid-3''-O-sulphate
M14_yellow	{[(3E)-4-(1-oxo-1H-isochromen-3-yl)but-3-en-2-yl]oxy}sulfonic acid
M14_yellow	3,3'',7-Trihydroxy-4''-methoxyflavone
M14_yellow	5-(3'',5''-Dihydroxyphenyl)-gamma-valerolactone-O-sulphate-O-methyl
M14_yellow	Pyrogallol-2-O-glucuronide
M14_yellow	Hesperetin
M14_yellow	5-(3'',4'',5''-Trihydroxyphenyl)-gamma-valerolactone-3''-O-sulphate
M14_yellow	(5-hydroxy-7-methoxy-2,2-dimethyl-3,4-dihydro-2H-1-benzopyran-4-yl)oxidanesulfonic acid
M14_yellow	3''-O-methyl-(-)-epicatechin
M14_yellow	{[(3E)-4-(5-hydroxy-1-oxo-1H-isochromen-3-yl)but-3-en-2-yl]oxy}sulfonic acid
M14_yellow	6-(4-ethenyl-2-hydroxyphenoxy)-3,4,5-trihydroxyoxane-2-carboxylic acid
M14_yellow	{[3-(6,7-dimethoxy-2H-1,3-benzodioxol-5-yl)prop-2-en-1-yl]oxy}sulfonic acid
M14_yellow	3,4,5-trihydroxy-6-(2,4,6-trihydroxyphenoxy)oxane-2-carboxylic acid
M14_yellow	QH2
M14_yellow	[2-hydroxy-5-(3-phenylpropanoyl)phenyl]oxidanesulfonic acid
M14_yellow	{4-[(E)-2-(2,3,5-trihydroxyphenyl)ethenyl]phenyl}oxidanesulfonic acid
M14_yellow	13,14-dihydroxy-9-oxo-8,17-dioxatetracyclo[8.7.0.0_,_.0__,__]heptadeca-1(10),2(7),3,5,11(16),12,14-heptaen-5-yl acetate
M14_yellow	15-Keto-13,14-dihydroprostaglandin A2
M14_yellow	{[4-(7-methoxy-2-oxo-2H-chromen-6-yl)-2-oxobut-3-en-1-yl]oxy}sulfonic acid
M14_yellow	{3-[2-(3,4-dihydroxy-5-methoxyphenyl)ethyl]phenyl}oxidanesulfonic acid
M14_yellow	4,13,14-trihydroxy-9-oxo-8,17-dioxatetracyclo[8.7.0.0_,_.0__,__]heptadeca-1(10),2,4,6,11(16),12,14-heptaen-5-yl acetate
M14_yellow	8-iso-15-keto-PGE2
M14_yellow	Prostaglandin E2
M14_yellow	5-Hydroxy-6-methoxycoumarin 7-glucoside
M14_yellow	Veranisatin C
M14_yellow	(R)-2'',4'',7-Trihydroxy-3'',8-diprenylisoflavan
M14_yellow	LPA(0:0/16:0)
M14_yellow	LysoPC(10:0)
M14_yellow	3,4-dihydroxy-5-{[(2E)-3-[4-hydroxy-3-(sulfooxy)phenyl]prop-2-enoyl]oxy}cyclohex-1-ene-1-carboxylic acid
M14_yellow	MG(24:6(6Z,9Z,12Z,15Z,18Z,21Z)/0:0/0:0)
M14_yellow	LPA(0:0/18:2(9Z,12Z))
M14_yellow	LPA(0:0/18:1(9Z))
M14_yellow	LPA(0:0/18:0)
M14_yellow	LysoPE(0:0/16:0)
M14_yellow	1-(5Z,8Z,11Z,14Z-eicosatetraenoyl)-sn-glycero-3-phosphate
M14_yellow	1-(8Z,11Z,14Z-eicosatrienoyl)-glycero-3-phosphate
M14_yellow	20-COOH-leukotriene E4
M14_yellow	LysoPE(0:0/18:2(9Z,12Z))
M14_yellow	LysoPE(0:0/18:1(11Z))
M14_yellow	LysoPC(15:0)
M14_yellow	LysoPC(16:1(9Z))
M14_yellow	LysoPC(16:0)
M14_yellow	Glaucarubin
M14_yellow	LysoPE(0:0/20:4(5Z,8Z,11Z,14Z))
M14_yellow	LysoPE(0:0/20:2(11Z,14Z))
M14_yellow	LysoPE(0:0/20:1(11Z))
M14_yellow	LysoPE(0:0/20:0)
M14_yellow	Capsianoside V
M14_yellow	LysoPC(18:2(9Z,12Z))
M14_yellow	LysoPE(0:0/22:6(4Z,7Z,10Z,13Z,16Z,19Z))
M14_yellow	Desmosine
M14_yellow	LysoPE(0:0/22:5(4Z,7Z,10Z,13Z,16Z))
M14_yellow	LysoPE(0:0/22:4(7Z,10Z,13Z,16Z))
M14_yellow	Cinncassiol D2 glucoside
M14_yellow	3-keto Fusidic acid
M14_yellow	PA(8:0/16:0)
M14_yellow	LysoPE(0:0/24:6(6Z,9Z,12Z,15Z,18Z,21Z))
M14_yellow	PA(8:0/18:0)
M14_yellow	Hordatine B
M14_yellow	1-Oleoylglycerophosphoinositol
M14_yellow	Cholestane-3,7,12,25-tetrol-3-glucuronide
M14_yellow	1-Arachidonoylglycerophosphoinositol
M14_yellow	Neferine
M14_yellow	Cyanidin 3-(6-caffeoylglucoside) 5-glucoside
M14_yellow	Lyciumin A
M2_blue	5-Amino-4-imidazole carboxylate
M2_blue	4-Oxocyclohexanecarboxylate
M2_blue	Oxoadipate
M2_blue	Tricholomic acid
M2_blue	cis-1,2-Dihydronaphthalene-1,2-diol
M2_blue	L-Adrenaline
M2_blue	Dodecylaldehyde
M2_blue	Erinapyrone C
M2_blue	(R)-3-Hydroxy-5-phenylpentanoic acid
M2_blue	Urolithin B
M2_blue	Pemirolast
M2_blue	3-[[5-Methyl-2-(1-methylethyl)cyclohexyl]oxy]-1,2-propanediol
M2_blue	5-Methoxycanthin-6-one
M2_blue	(2S,4R)-4-(9H-Pyrido[3,4-b]indol-1-yl)-1,2,4-butanetriol
M2_blue	Isothipendyl
M2_blue	3-Oxooctadecanoic acid
M2_blue	Octadecanedioic acid
M2_blue	C21:5
M2_blue	MG(0:0/15:0/0:0)
M2_blue	C21:3
M2_blue	3-Hydroxy-1-phenyl-1-heptadecanone
M2_blue	5-Heptadecyl-1,3-benzenediol
M2_blue	MG(0:0/18:3(6Z,9Z,12Z)/0:0)
M2_blue	C23:1
M2_blue	MG(0:0/18:2(9Z,12Z)/0:0)
M2_blue	C23:0
M2_blue	Prostaglandin F1a
M2_blue	13,14-Dihydro PGF-1a
M2_blue	N-[2-hydroxy-2-(4-hydroxy-3-methoxyphenyl)ethyl]-3-(4-hydroxy-3-methoxyphenyl)prop-2-enimidic acid
M2_blue	C24:3
M2_blue	Amoxicillin
M2_blue	Octadecyl fumarate
M2_blue	N-Stearoyl GABA
M2_blue	Diethylhexyl adipate
M2_blue	5-(14-Nonadecenyl)-1,3-benzenediol
M2_blue	5-Nonadecyl-1,3-benzenediol
M2_blue	2-Arachidonylglycerol
M2_blue	3,_4-_Dimethyl-_5-_pentyl-2-_furantridecanoic acid
M2_blue	Erucoylacetone
M2_blue	MG(0:0/20:3(11Z,14Z,17Z)/0:0)
M2_blue	C25:1
M2_blue	MG(0:0/20:2(11Z,14Z)/0:0)
M2_blue	C25:0
M2_blue	MG(0:0/20:1(11Z)/0:0)
M2_blue	1-Phenyl-1,3-eicosanedione
M2_blue	DG(18:0e/2:0/0:0)
M2_blue	Urolithin B 3-O-glucuronide
M2_blue	Cavipetin C
M2_blue	3-Hydroxy-1-phenyl-1-eicosanone
M2_blue	12-Ketodeoxycholic acid
M2_blue	3b,12a-Dihydroxy-5a-cholanoic acid
M2_blue	(3beta,22E,24R)-Ergosta-4,6,8(14),22-tetraen-3-ol
M2_blue	C26:1
M2_blue	C26:0
M2_blue	2-Hydroxy-22-methyltetracosanoic acid
M2_blue	11''-Carboxy-gamma-tocotrienol
M2_blue	7-Ketocholesterol
M2_blue	24-Hydroxycholesterol
M2_blue	7a,12a-Dihydroxy-3-oxo-4-cholenoic acid
M2_blue	MG(0:0/22:5(4Z,7Z,10Z,13Z,16Z)/0:0)
M2_blue	3a,7a-Dihydroxy-5b-cholestane
M2_blue	7-Ketodeoxycholic acid
M2_blue	MG(0:0/22:4(7Z,10Z,13Z,16Z)/0:0)
M2_blue	3,4-Dimethyl-5-pentyl-2-furanpentadecanoic acid
M2_blue	Nervonoylacetone
M2_blue	Cholate
M2_blue	10,12-Heptacosanedione
M2_blue	MG(0:0/22:2(13Z,16Z)/0:0)
M2_blue	C27:0
M2_blue	4a-Formyl-5a-cholesta-8,24-dien-3b-ol
M2_blue	MG(0:0/22:1(13Z)/0:0)
M2_blue	Ascorbyl palmitate
M2_blue	11''-Carboxy-alpha-tocotrienol
M2_blue	Smilagenone
M2_blue	DG(8:0/13:0/0:0)
M2_blue	MG(0:0/22:0/0:0)
M2_blue	Palmitoyl glucuronide
M2_blue	11''-Carboxy-alpha-chromanol
M2_blue	beta-Citraurinene
M2_blue	7-a,25-Dihydroxycholesterol
M2_blue	5-b-Cholestane-3a ,7a ,12a-triol
M2_blue	13''-Hydroxy-gamma-tocotrienol
M2_blue	3-(Acetyloxy)-2-hydroxypropyl icosanoate
M2_blue	N-Oleoyl phenylalanine
M2_blue	Latanoprost
M2_blue	24-Hydroxycalcitriol
M2_blue	13''-Hydroxy-gamma-tocopherol
M2_blue	beta-Citraurol
M2_blue	3a,7a-Dihydroxycoprostanic acid
M2_blue	Ximenoylacetone
M2_blue	Varanic acid
M2_blue	5a-Cholestane-3a,7a,12a,25-tetrol
M2_blue	27-Nor-5b-cholestane-3a,7a,12a,24,25-pentol
M2_blue	13''-Carboxy-gamma-tocotrienol
M2_blue	Momordol
M2_blue	MG(0:0/24:1(15Z)/0:0)
M2_blue	(3beta,5alpha,9alpha,22E,24R)-5,9-Epidioxy-3-hydroxyergosta-7,22-dien-6-one
M2_blue	2,3-Diacetoxypropyl stearate
M2_blue	DG(8:0/15:0/0:0)
M2_blue	MG(0:0/24:0/0:0)
M2_blue	1-a,24R,25-Trihydroxyvitamin D2
M2_blue	13''-Carboxy-gamma-tocopherol
M2_blue	6-Deoxodolichosterone
M2_blue	Coprocholic acid
M2_blue	6-Deoxocastasterone
M2_blue	5b-Cholestane-3a,7a,12a,23S,25-pentol
M2_blue	Ubiquinone-4
M2_blue	27-Norcholestanehexol
M2_blue	Oleanolic acid
M2_blue	DG(8:0/16:0/0:0)
M2_blue	(3beta,5alpha,9alpha,22E,24R)-3,5,9-Trihydroxy-23-methylergosta-7,22-dien-6-one
M2_blue	13''-Carboxy-alpha-tocopherol
M2_blue	5-Pentacosyl-1,3-benzenediol
M2_blue	Dolichosterone
M2_blue	6-Deoxohomodolichosterone
M2_blue	Trihydroxycoprostanoic acid
M2_blue	Glycyrrhetinic acid
M2_blue	TG(8:0/8:0/8:0)
M2_blue	(3beta,17alpha,23R)-17,23-Epoxy-3,29-dihydroxy-27-norlanost-8-ene-15,24-dione
M2_blue	Methyl (7Z,9Z,9''Z)-6''-apo-y-caroten-6''-oate
M2_blue	Maslinic acid
M2_blue	(3beta,17alpha,23S,24S)-17,23-Epoxy-3,24,29-trihydroxy-27-norlanost-8-en-15-one
M2_blue	Soyasapogenol A
M2_blue	Panaxatriol
M2_blue	Dolicholide
M2_blue	Brassinolide
M2_blue	Bassic acid
M2_blue	Pitheduloside I
M2_blue	Barringtogenol C
M2_blue	(3b,4b,11b,14b)-11-Ethoxy-3,4-epoxy-14-hydroxy-12-cyathen-15-al 14-xyloside
M2_blue	Pregnanediol-3-glucuronide
M2_blue	TG(10:0/8:0/8:0)
M2_blue	Ganoderiol I
M2_blue	Ganoderiol G
M2_blue	Theasapogenol A
M2_blue	Fasciculol C
M2_blue	DG(14:1(9Z)/14:1(9Z)/0:0)
M2_blue	FAHFA(16:1(9Z)/5-O-16:0)
M2_blue	Propylene glycol mono- and diesters of fats and fatty acids
M2_blue	16-Acetylpriverogenin A
M2_blue	22-Acetylpriverogenin B
M2_blue	Ganoderiol C
M2_blue	2-Oleoylglycerophosphocholine
M2_blue	LysoPC(18:0)
M2_blue	DG(14:1(9Z)/15:0/0:0)
M2_blue	TG(8:0/8:0/i-12:0)
M2_blue	DG(14:0/15:0/0:0)
M2_blue	Cyclotricuspidogenin C
M2_blue	FAHFA(16:1(9Z)/9-O-18:0)
M2_blue	FAHFA(16:0/9-O-18:0)
M2_blue	TG(8:0/8:0/a-13:0)[rac]
M2_blue	endo-1,4-beta-Xylanase
M2_blue	Diepomuricanin A
M2_blue	Aliskiren
M2_blue	Cyclopassifloic acid E
M2_blue	DG(15:0/16:1(9Z)/0:0)
M2_blue	DG(14:0/18:2(9Z,12Z)/0:0)
M2_blue	(3R,3''R,6''R,9-cis)-beta,epsilon-Carotene-3,3''-diol
M2_blue	TG(10:0/13:0/8:0)
M2_blue	Dieporeticenin
M2_blue	DG(15:0/18:4(6Z,9Z,12Z,15Z)/0:0)
M2_blue	Montecristin
M2_blue	3-Hexaprenyl-4-hydroxy-5-methoxybenzoic acid
M2_blue	DG(15:0/18:3(6Z,9Z,12Z)/0:0)
M2_blue	Squamocin K
M2_blue	DG(15:0/18:2(9Z,12Z)/0:0)
M2_blue	4-Deoxyannoreticuin
M2_blue	Biliverdin
M2_blue	TG(8:0/14:0/10:0)
M2_blue	Bilirubin
M2_blue	DG(14:0/20:5(5Z,8Z,11Z,14Z,17Z)/0:0)
M2_blue	DG(14:0/20:4(5Z,8Z,11Z,14Z)/0:0)
M2_blue	DG(14:0/20:3(5Z,8Z,11Z)/0:0)
M2_blue	L-Urobilin
M2_blue	L-Urobilinogen
M2_blue	Glycerol triundecanoate
M2_blue	Asiminenin A
M2_blue	Mosinone A
M2_blue	(20R)-Ginsenoside Rh2
M2_blue	TG(10:0/i-12:0/13:0)
M2_blue	Madlongiside C
M2_blue	9-Oxoasimicinone
M2_blue	Momorcharaside B
M2_blue	PA(15:0/18:2(9Z,12Z))
M2_blue	PA(18:1(11Z)/15:0)
M3_brown	Hydroxybutanoic acid
M3_brown	Hydroxyoxoglutarate
M3_brown	C10:1
M3_brown	Decanoic acid (FA10:0)
M3_brown	Citronellyl formate
M3_brown	N-Methylcalystegine B2
M3_brown	Dihydro-5-(2-octenyl)-2(3H)-furanone
M3_brown	C12:1
M3_brown	Dodecanoic acid (FA12:0)
M3_brown	10-Undecenyl acetate
M3_brown	3-Oxododecanoic acid
M3_brown	3-Hydroxydodecanoic acid
M3_brown	5,8-Tetradecadienoic acid
M3_brown	Methyl dihydrojasmonate
M3_brown	C14:1
M3_brown	11-Hydroxy-9-tridecenoic acid
M3_brown	C14:0
M3_brown	N-Decanoylglycine
M3_brown	Salsoline-1-carboxylate
M3_brown	3-Methylcyclopentadecanone
M3_brown	L-Menthyl acetoacetate
M3_brown	C15:1
M3_brown	3-Oxotetradecanoic acid
M3_brown	2-Hydroxymyristic acid
M3_brown	C16:3
M3_brown	C16:2
M3_brown	Hypogeic acid
M3_brown	Ipomeatetrahydrofuran
M3_brown	10-Hydroxymyristic acid methyl ester
M3_brown	Cyclohexaneundecanoic acid
M3_brown	Ethylene brassylate
M3_brown	ar-Artemisene
M3_brown	Heptadecanoic acid
M3_brown	19-Norandrosterone
M3_brown	Alpha-Linolenic acid
M3_brown	C18:2
M3_brown	N-(1-Deoxy-1-fructosyl)threonine
M3_brown	12-Hydroxynevirapine
M3_brown	Hexaethylene glycol
M3_brown	Lactapiperanol C
M3_brown	6-Thioinosinic acid
M3_brown	Xanthosine
M3_brown	p-Cresol glucuronide
M3_brown	arabinofuranosylguanine
M3_brown	2-Phenylethyl beta-D-glucopyranoside
M3_brown	Alpha-dihydroartemisinin
M3_brown	Melanostatin
M3_brown	10-alpha-methoxy-9,10-dihydrolysergol
M3_brown	Androstenedione
M3_brown	13-OxoODE
M3_brown	C19:2
M3_brown	Tanacetol B
M3_brown	Nonadeca-10(Z)-enoic acid
M3_brown	C19:0
M3_brown	MG(0:0/14:1(9Z)/0:0)
M3_brown	Allylestrenol
M3_brown	(R)-3-Hydroxy-Octadecanoic acid
M3_brown	Emedastine
M3_brown	Eicosapentaenoic acid
M3_brown	Arachidonic acid
M3_brown	8,11,14-Eicosatrienoic acid
M3_brown	Obtusilactone A
M3_brown	Eicosadienoic acid
M3_brown	C20:1
M3_brown	Rhazidigenine Nb-oxide
M3_brown	Nateglinide
M3_brown	3-hydroxynonanoyl carnitine
M3_brown	Lactapiperanol D
M3_brown	C21:1
M3_brown	C22:6
M3_brown	C22:5
M3_brown	16-a-Hydroxypregnenolone
M3_brown	C22:4
M3_brown	Docosatrienoic acid
M3_brown	Docosadienoate (22:2n6)
M3_brown	Omega-Carboxy-trinor-leukotriene B4
M3_brown	Aspidospermatine
M3_brown	Erucic acid
M3_brown	Plastoquinone 3
M3_brown	Polyoxyethylene (600) monoricinoleate
M3_brown	Jasmolone glucoside
M3_brown	Guggulsterone
M3_brown	Medroxyprogesterone
M3_brown	3-hydroxyundecanoyl carnitine
M3_brown	3b,15b,17a-Trihydroxy-pregnenone
M3_brown	Tetrahydrocorticosterone
M3_brown	3,4-Dimethyl-5-pentyl-2-furanundecanoic acid
M3_brown	1-Methoxyphaseollidin
M3_brown	Prostaglandin F2a
M3_brown	lysoPC(6:0)
M3_brown	C24:6
M3_brown	Sorgoleone 358
M3_brown	C24:5
M3_brown	Norendoxifen
M3_brown	C24:4
M3_brown	Tetrahydrocortisone
M3_brown	6-O-Acetylaustroinulin
M3_brown	3-Oxo-4,6-choladienoic acid
M3_brown	Enalapril
M3_brown	Annoglabasin F
M3_brown	[6]-Gingerdiol 3,5-diacetate
M3_brown	Bisnorcholic acid
M3_brown	Licoricone
M3_brown	1-(alpha-Methyl-4-(2-methylpropyl)benzeneacetate)-beta-D-Glucopyranuronic acid
M3_brown	Misoprostol
M3_brown	(6beta,7alpha,12beta,13beta)-7-Hydroxy-11,16-dioxo-8,14-apianadien-22,6-olide
M3_brown	3-keto-Digoxigenin
M3_brown	(3b,6b,8b,12a)-8,12-Epoxy-7(11)-eremophilene-6-angeloyloxy-8,12-dimethoxy-3-ol
M3_brown	7,8-Dehydro-beta-micropteroxanthin
M3_brown	Eremopetasitenin A2
M3_brown	Methyl 3,4-dihydroxy-5-prenylbenzoate 3-glucoside
M3_brown	Hemiariensin
M3_brown	Benzyl beta-primeveroside
M3_brown	Lucidone A
M3_brown	Benzquinamide
M3_brown	1-palmitoyl-dihydroxyacetone-phosphate
M3_brown	Apo-10''-violaxanthal
M3_brown	N-desalkyl delavirdine
M3_brown	2-Hydroxybenzaldehyde O-[xylosyl-(1->6)-glucoside]
M3_brown	Phenylethyl primeveroside
M3_brown	Simvastatin
M3_brown	Dimethyl 3-methoxy-4-oxo-5-(8,11,14-pentadecatrienyl)-2-hexenedioate
M3_brown	11,13-Dihydrotaraxinic acid glucosyl ester
M3_brown	Taraxacolide 1-O-b-D-glucopyranoside
M3_brown	simvastatin hydroxy acid
M3_brown	PE(P-16:0e/0:0)
M3_brown	7-Hydroxy-5-(4-hydroxy-2-oxopentyl)-2-methylchromone 7-glucoside
M3_brown	1,6-Dihydroxy-3,7-dimethoxy-2-(3-methyl-2-butenyl)-8-(3-hydroxy-3-methyl-1E-butenyl)-xanthone
M3_brown	Crosatoside B
M3_brown	Oxytetracycline
M3_brown	Methyl salicylate O-[rhamnosyl-(1->6)-glucoside]
M3_brown	2,3-Secoporrigenin
M3_brown	Neryl rhamnosyl-glucoside
M3_brown	Lucidenic acid M
M3_brown	Dulciol B
M3_brown	Dolichyl b-D-glucosyl phosphate
M3_brown	(Z)-N-[(4-hydroxyphenyl)methyl]ethoxycarbothioamide 4''-(tri-acetylrhamnoside)
M3_brown	Austalide F
M3_brown	Methyl 4,6-di-O-galloyl-beta-D-glucopyranoside
M3_brown	Lyoniresinol 9''-sulfate
M3_brown	Physalin B
M3_brown	(4-{5,7-dihydroxy-4-oxo-8-[3,4,5-trihydroxy-6-(hydroxymethyl)oxan-2-yl]-3,4-dihydro-2H-1-benzopyran-2-yl}phenyl)oxidanesulfonic acid
M3_brown	6-{5-[2,3-dioxo-3-(2,4,6-trihydroxy-3-methoxyphenyl)propyl]-2-hydroxy-3-methoxyphenoxy}-3,4,5-trihydroxyoxane-2-carboxylic acid
M3_brown	FAHFA(18:0/9-O-18:0)
M3_brown	Artonin D
M4_green	N-Acetylputrescine
M4_green	2-Methylerythritol
M4_green	2-Isopropyl-1,4-benzenediol
M4_green	Beta-Carboline
M4_green	Pyridoxamine
M4_green	Dibutyl disulfide
M4_green	5-Phenylvaleric acid
M4_green	2,2,7,7-Tetramethyl-1,6-dioxaspiro[4.4]nona-3,8-diene
M4_green	5-(2-Methylpropyl)tetrahydro-2-oxo-3-furancarboxylic acid
M4_green	Nitroxoline
M4_green	Calystegine C1
M4_green	(R)-N-Methylsalsolinol
M4_green	cis-4-Decenedioic acid
M4_green	2-Amino-1,6-dimethylfuro[3,2-e]imidazo[4,5-b]pyridine
M4_green	Alanyl-Isoleucine
M4_green	Alanyl-Asparagine
M4_green	Bufotenin
M4_green	Miglitol
M4_green	Eremopetasinorol
M4_green	3,4-Methyleneazelaic acid
M4_green	Harmaline
M4_green	N-a-Acetylcitrulline
M4_green	3-Hydroxysebacic acid
M4_green	Meprobamate
M4_green	N-Acetylgalactosamine
M4_green	3-Hydroxymonoethylglycinexylidide
M4_green	Metyrapone
M4_green	(1xi,3xi)-1,2,3,4-Tetrahydro-1-methyl-beta-carboline-3-carboxylic acid
M4_green	Dicyclohexyl disulfide
M4_green	Hydroxyprolyl-Valine
M4_green	Isoleucyl-Valine
M4_green	Asparaginyl-Valine
M4_green	Glycerol 1-propanoate diacetate
M4_green	N2-Succinyl-L-ornithine
M4_green	Spermic acid 2
M4_green	Hirsutin
M4_green	Hydroxypropionylcarnitine
M4_green	(x)-1,2-Propanediol 1-O-b-D-glucopyranoside
M4_green	Secobarbital
M4_green	L-Gizzerosine
M4_green	Equol
M4_green	2-Carboxy-4-dodecanolide
M4_green	Agomelatine
M4_green	Polyethylene, oxidized
M4_green	Hydroxyprolyl-Isoleucine
M4_green	Isoleucyl-Isoleucine
M4_green	L-beta-aspartyl-L-leucine
M4_green	Malonylcarnitine
M4_green	Muramic acid
M4_green	3''-Hydroxyhexobarbital
M4_green	1-(9H-Pyrido[3,4-b]indol-1-yl)-1,4-butanediol
M4_green	1,1''-(Tetrahydro-6a-hydroxy-2,3a,5-trimethylfuro[2,3-d]-1,3-dioxole-2,5-diyl)bis-ethanone
M4_green	Fumarycarnitine
M4_green	Glutaminylisoleucine
M4_green	Glycerol tripropanoate
M4_green	gamma-Glutamylisoleucine
M4_green	Camelinin
M4_green	Phaseolic acid
M4_green	Alanyltryptophan
M4_green	1-[(2,5-Dimethylphenyl)azo]-2-naphthalenol
M4_green	N-Acetylprocainamide
M4_green	Pentoxifylline
M4_green	Leucyl-phenylalanine
M4_green	Asparaginyl-Phenylalanine
M4_green	N-(1-Deoxy-1-fructosyl)valine
M4_green	Phentolamine
M4_green	Serinyl-Tryptophan
M4_green	Tocopheronic acid
M4_green	Threoninyl-Tryptophan
M4_green	N1-trans-Feruloylagmatine
M4_green	(R)-1-O-b-D-glucopyranosyl-1,3-octanediol
M4_green	Bis(2-methylpropanoyloxy)-9,10-epoxy-p-mentha-1,3,5-triene
M4_green	Glabrene
M4_green	Zeranol
M4_green	Glutaminyltryptophan
M4_green	Resolvin D2
M4_green	Cholesterol
M4_green	6,7-Dimethoxy-7-epirosmanol
M4_green	Dextrorphan O-glucuronide
M6_grey	Butanal
M6_grey	Cyclohexanol
M6_grey	3-Ethylpyridine
M6_grey	Benzyl alcohol
M6_grey	2,3,5-Trimethylfuran
M6_grey	2,4-Dimethylthiazole
M6_grey	Fumarate
M6_grey	Aminopentanamide
M6_grey	5-Hydroxypentanoic acid
M6_grey	Phenylacetaldehyde
M6_grey	Toluene-cis-dihydrodiol
M6_grey	Mandelonitrile
M6_grey	Indan-1-ol
M6_grey	Benzothiazole
M6_grey	4-Propylphenol
M6_grey	3,4-Diethylthiophene
M6_grey	Octanoic acid
M6_grey	4-Guanidinobutanoate
M6_grey	Tartaric acid
M6_grey	Thymol
M6_grey	(-)-trans-Carveol
M6_grey	Gentisic acid
M6_grey	Umbelliferone
M6_grey	Cymarose
M6_grey	L(-)-Nicotine
M6_grey	1,3-Diisopropylbenzene
M6_grey	Acesulfame
M6_grey	(R)-2-Methylimino-1-phenylpropan-1-ol
M6_grey	1-(1-Methoxy-1-methylethyl)-4-methylbenzene
M6_grey	C10:3
M6_grey	2(3H)-Benzothiazolethione
M6_grey	2,6-Dimethoxy-4-methylphenol
M6_grey	p-Toluenesulfonic acid
M6_grey	Dehydroascorbide(1-)
M6_grey	Phenol sulfate
M6_grey	Formimino-Glu
M6_grey	Hexuronic acid; Ascorbate
M6_grey	5-Hydroxytryptophol
M6_grey	S-Carboxymethyl-Cys
M6_grey	2(N)-Methyl-norsalsolinol
M6_grey	5-Hydroxykynurenamine
M6_grey	Geranyl formate
M6_grey	Saccharin
M6_grey	Acetyltropine
M6_grey	3-Oxodecanoic acid
M6_grey	Indoleacrylic acid
M6_grey	N-Heptanoylglycine
M6_grey	p-Cresol sulfate
M6_grey	3-Hydroxycapric acid
M6_grey	D-4-O-Methyl-myo-inositol
M6_grey	4-Hydroxypropofol
M6_grey	2,6-Dimethoxy-4-propylphenol
M6_grey	(Z)-4-Dodecenal
M6_grey	4-Vinylphenol sulfate
M6_grey	3,6-Dihydro-4-(4-methyl-3-pentenyl)-1,2-dithiin
M6_grey	Sulfo-Cys
M6_grey	Capryloylglycine
M6_grey	4-ethylphenylsulfate
M6_grey	L-Acetylcarnitine
M6_grey	O-methoxycatechol-O-sulphate
M6_grey	(2xi,6xi)-7-Methyl-3-methylene-1,2,6,7-octanetetrol
M6_grey	Indolelactic acid
M6_grey	Diethyl tartrate
M6_grey	Ibuprofen
M6_grey	Sinapyl alcohol
M6_grey	2-oxo-3-(3,4,5-trihydroxyphenyl)propanoic acid
M6_grey	Indoxyl sulfate
M6_grey	{[(2E)-3-phenylprop-2-en-1-yl]oxy}sulfonic acid
M6_grey	2-hydroxy-3-(2,4,5-trihydroxyphenyl)propanoic acid
M6_grey	5-Hexyltetrahydro-2-oxo-3-furancarboxylic acid
M6_grey	L-1,2,3,4-Tetrahydro-beta-carboline-3-carboxylic acid
M6_grey	Prolyl-Threonine
M6_grey	Propionylcarnitine
M6_grey	5-Sulfosalicylic acid
M6_grey	N-Deschlorobenzoyl indomethacin
M6_grey	Pantothenic acid
M6_grey	S-(3-oxo-3-carboxy-n-propyl)cysteine
M6_grey	Rishitin
M6_grey	Dihydrodioscorine
M6_grey	Diplosporin
M6_grey	Epoxyeremopetasinorol
M6_grey	Allixin
M6_grey	Pentobarbital
M6_grey	Prolylhydroxyproline
M6_grey	Traumatic acid
M6_grey	Thymol Sulfate
M6_grey	Dodecanedioic acid
M6_grey	Paracetamol sulfate
M6_grey	Isobutyryl-L-carnitine
M6_grey	(4-ethyl-2-methoxyphenyl)oxidanesulfonic acid
M6_grey	Nalidixic Acid
M6_grey	Dopamine 4-sulfate
M6_grey	Valerenic acid
M6_grey	3-(3,4,5-Trimethoxyphenyl)propanoic acid
M6_grey	N-Undecanoylglycine
M6_grey	4-phenylbutanic acid-O-sulphate
M6_grey	Carbidopa
M6_grey	1,11-Undecanedicarboxylic acid
M6_grey	3-Hydroxydodecanedioic acid
M6_grey	2-Hydroxyacetaminophen sulfate
M6_grey	Threoninyl-Glutamate
M6_grey	C16:4
M6_grey	S-Acetyldihydrolipoamide
M6_grey	Deoxyinosine
M6_grey	13-Heptadecyn-1-ol
M6_grey	L-Agaridoxin
M6_grey	Methyl 3-(2,3-dihydroxy-3-methylbutyl)-4-hydroxybenzoate
M6_grey	Midodrine
M6_grey	Ascorbic acid-2-sulfate
M6_grey	3-hydroxy-3-(3,4,5-trimethoxyphenyl)propanoic acid
M6_grey	5-Nonyltetrahydro-2-oxo-3-furancarboxylic acid
M6_grey	Tetradecanedioic acid
M6_grey	[2-hydroxy-6-methoxy-4-(prop-2-en-1-yl)phenyl]oxidanesulfonic acid
M6_grey	L-cis-Cyclo(aspartylphenylalanyl)
M6_grey	N-Acetylcystathionine
M6_grey	Perlolyrine
M6_grey	Acetyl-N-formyl-5-methoxykynurenamine
M6_grey	2-(2-Phenylacetoxy)propionylglycine
M6_grey	Acetylcarnosine
M6_grey	Kamahine C
M6_grey	3-Oxohexadecanoic acid
M6_grey	7(14)-Bisabolene-2,3,10,11-tetrol
M6_grey	(R)-3-Hydroxy-hexadecanoic acid
M6_grey	(E,E)-Piperlonguminine
M6_grey	3-Hydroxytetradecanedioic acid
M6_grey	Epsilon-(gamma-Glutamyl)-lysine
M6_grey	Hexadecanedioic acid
M6_grey	5''-(3'',4''-Dihydroxyphenyl)-gamma-valerolactone sulfate
M6_grey	6-Hydroxypentadecanedioic acid
M6_grey	Dehydroepiandrosterone
M6_grey	2,3-Dihydro-2,3-dihydroxy-9-phenyl-1H-phenalen-1-one
M6_grey	N-Succinyl-L,L-2,6-diaminopimelate
M6_grey	Trimethoprim
M6_grey	(9Z,11E,13E,15Z)-4-Oxo-9,11,13,15-octadecatetraenoic acid
M6_grey	Ovalicin
M6_grey	13S-hydroxyoctadecadienoic acid
M6_grey	Avenanthramide 1c
M6_grey	2-Hydroxyestradiol-3-methyl ether
M6_grey	Cardanolmonoene
M6_grey	Indoleacetyl glutamine
M6_grey	5''-Carboxy-gamma-chromanol
M6_grey	Methylgingerol
M6_grey	N-Hexadecanoylpyrrolidine
M6_grey	12(13)Ep-9-KODE
M6_grey	N-Undecylbenzenesulfonic acid
M6_grey	13-L-Hydroperoxylinoleic acid
M6_grey	3D,7D,11D-Phytanic acid
M6_grey	2-Dodecylbenzenesulfonic acid
M6_grey	Acetaminophen glucuronide
M6_grey	7-hydroxygranisetron
M6_grey	MG(0:0/16:1(9Z)/0:0)
M6_grey	Polyoxyethylene 40 monostearate
M6_grey	Hydroxyethylpromethazine
M6_grey	Pseudomonine
M6_grey	Carnosol
M6_grey	Unshuoside A
M6_grey	Carnosic acid
M6_grey	14,15-DiHETrE
M6_grey	Dolichin B
M6_grey	15-Deacetylneosolaniol
M6_grey	Perindoprilat
M6_grey	Disaccharide
M6_grey	(-)-erythro-Anethole glycol 1-glucoside
M6_grey	10,20-Dihydroxyeicosanoic acid
M6_grey	(1R,3S,4S,6R)-6,9-Dihydroxyfenchone 6-O-b-D-glucoside
M6_grey	Gibberellin A113
M6_grey	Cortexolone
M6_grey	Sorbitan laurate
M6_grey	Methyl-[10]-shogaol
M6_grey	2-Hydroxy-6-pentadecylbenzoic acid
M6_grey	Apigenin 7-sulfate
M6_grey	Eremopetasin sulfoxide
M6_grey	4-Hydroxybenzyl isothiocyanate 4''''-acetylrhamnoside
M6_grey	Pioglitazone
M6_grey	Xanthoxylol
M6_grey	MG(0:0/18:1(11Z)/0:0)
M6_grey	Cyclodopa glucoside
M6_grey	Niazimicin A
M6_grey	Epinephrine glucuronide
M6_grey	Gerberinol
M6_grey	Tangeritin
M6_grey	9''-Carboxy-gamma-tocotrienol
M6_grey	Cervonoyl ethanolamide
M6_grey	DG(8:0/10:0/0:0)
M6_grey	11beta,20-Dihydroxy-3-oxopregn-4-en-21-oic acid
M6_grey	Tsangane L 3-glucoside
M6_grey	3b-Hydroxy-5-cholenoic acid
M6_grey	hesperetin 3''-O-sulfate
M6_grey	N-Acetyllactosamine
M6_grey	3,4,5-trihydroxy-6-{[5-(4-methoxyphenyl)-3-oxopentan-2-yl]oxy}oxane-2-carboxylic acid
M6_grey	3b,16a-Dihydroxyandrostenone sulfate
M6_grey	Mesoridazine
M6_grey	Glycerol trihexanoate
M6_grey	beta-D-Glucopyranosyl-11-hydroxyjasmonic acid
M6_grey	Diphemanil Methylsulfate
M6_grey	3-(3,4-dimethoxyphenyl)-N-[2-(3,4-dimethoxyphenyl)ethyl]-3-hydroxypropanimidic acid
M6_grey	Afzelechin 7-apioside
M6_grey	Annoglabasin C
M6_grey	N-Docosahexaenoyl GABA
M6_grey	Mulberrin
M6_grey	6-Hydroxymelatonin glucuronide
M6_grey	Coumestrin
M6_grey	14,16-Nonacosanedione
M6_grey	1,25-Dihydroxyvitamin D3-26,23-lactone
M6_grey	Deoxycholic acid glycine conjugate
M6_grey	Doxazosin
M6_grey	Torvanol A
M6_grey	Sulfolithocholic acid
M6_grey	Dihydroisomorphine-3-glucuronide
M6_grey	Cholylglycine
M6_grey	Chenodeoxycholic acid sulfate
M6_grey	Rubraflavone B
M6_grey	LysoPE(0:0/18:3(6Z,9Z,12Z))
M6_grey	alpha-Ionol O-[arabinosyl-(1->6)-glucoside]
M6_grey	Macrocarpal I
M6_grey	10,12-Tritriacontanedione
M6_grey	7,11-Bisdeacetylvaltrate 7-(3-methylpentanoate) 11-(3-hydroxy-3-methylbutanoate)
M6_grey	LysoPE(0:0/20:5(5Z,8Z,11Z,14Z,17Z))
M6_grey	Tauroursodeoxycholic acid
M6_grey	Amprenavir
M6_grey	Acetyl-T2 Toxin
M6_grey	Sulfolithocholylglycine
M6_grey	Taurocholic acid
M6_grey	Eriojaposide B
M6_grey	Austalide G
M6_grey	Physangulide
M6_grey	Physagulin F
M6_grey	Arbekacin
M6_grey	Canesceol
M6_grey	1-Palmitoylglycerophosphoinositol
M6_grey	Mesobilirubinogen
M6_grey	Somniferine
M6_grey	Saponin H
M6_grey	PE(18:4(6Z,9Z,12Z,15Z)/P-16:0)
M6_grey	SM(d19:1/24:1(15Z))
M6_grey	TG(16:0/18:1(9Z)/20:1(11Z))
M7_magenta	Acetone
M7_magenta	Acetatic acid
M7_magenta	Propenoic acid C3:1
M7_magenta	C3:0 (Propionic acid)
M7_magenta	Succinic aldehyde
M7_magenta	Pyruvate
M7_magenta	Lactate
M7_magenta	Pyruvate oxime
M7_magenta	D-Glyceric acid
M7_magenta	2-Thiophenecarboxaldehyde
M7_magenta	Uracil
M7_magenta	2-Hydroxy-2,4-pentadienoic acid
M7_magenta	Ketovaline
M7_magenta	Tetrose
M7_magenta	Sulcatone
M7_magenta	2,3,6-Trihydroxypyridine
M7_magenta	Ethyl tiglate
M7_magenta	Itaconate
M7_magenta	Glutarate
M7_magenta	Threonate
M7_magenta	2-oxoglutarate(2-)
M7_magenta	2,3-Dimethylmaleate
M7_magenta	Oxoglutarate
M7_magenta	Hydroxyglutarate
M7_magenta	Thiodiacetic acid
M7_magenta	2,5-Furandicarboxylic acid
M7_magenta	5-Hydroxymethyl-4-methyluracil
M7_magenta	Hydroxyadipate
M7_magenta	Tetrahydrodipicolinate
M7_magenta	Brassilexin
M7_magenta	Propofol
M7_magenta	3,4-Dihydroxymandelate
M7_magenta	Sebacic acid
M7_magenta	2-Methylcitric acid
M7_magenta	4-(1,1,3,3-Tetramethylbutyl)-phenol
M7_magenta	N-a-Acetyl-L-arginine
M7_magenta	Triacetin
M7_magenta	1-Isothiocyanato-7-(methylsulfinyl)heptane
M7_magenta	1-Propenyl 1-(1-propenylthio)propyl disulfide
M7_magenta	L-Cystine
M7_magenta	3-Deoxy-D-glycero-D-galacto-2-nonulosonic acid
M7_magenta	D-erythro-L-galacto-Nonulose
M7_magenta	1-(4-Hydroxy-3-methoxyphenyl)-3-decanone
M7_magenta	Dityrosine
M7_magenta	3,4,5-trihydroxy-6-{[3,6,7-trihydroxy-2-(4-hydroxy-3-methoxyphenyl)-4-oxo-3,4-dihydro-2H-1-benzopyran-5-yl]oxy}oxane-2-carboxylic acid
M7_magenta	6-{[3,7-dihydroxy-2-(1-hydroxy-3-methoxy-4-oxocyclohexa-2,5-dien-1-yl)-6-methoxy-4-oxo-4H-chromen-5-yl]oxy}-3,4,5-trihydroxyoxane-2-carboxylic acid
M7_magenta	TG(16:0/14:0/16:1(9Z))
M8_pink	Cyanuric acid
M8_pink	Pantothenol
M8_pink	Gemfibrozil
M8_pink	E-10-Hydroxydesmethylnortriptyline
M8_pink	7-Methoxy-2-methylisoflavone
M8_pink	Nevirapine
M8_pink	Neuraminic acid
M8_pink	L-Aspartyl-L-phenylalanine
M8_pink	gamma-Glutamylphenylalanine
M8_pink	Ethyl (S)-3-hydroxybutyrate glucoside
M8_pink	Toxin T2 tetrol
M8_pink	All-trans-retinoic acid
M8_pink	9-(4-Hydroxyphenyl)-2-methoxy-1H-phenalen-1-one
M8_pink	Garcinia lactone dibutyl ester
M8_pink	p-HPEA-EDA
M8_pink	6-[2-carboxy-2-(hydroxymethyl)-2-methylethoxy]-3,4,5-trihydroxyoxane-2-carboxylic acid
M8_pink	10-Hydroxy-8-nor-2-fenchanone glucoside
M8_pink	S-Glutaryldihydrolipoamide
M8_pink	Acetohexamide
M8_pink	Galactosylhydroxylysine
M8_pink	AF Toxin II
M8_pink	Nornantenine
M8_pink	Humilixanthin
M8_pink	(+)-Galeon
M8_pink	Ethylvanillin glucoside
M8_pink	Acutilobin
M8_pink	5-Methoxynoracronycine
M8_pink	Otobanone
M8_pink	Topiramate
M8_pink	Rutagravine
M8_pink	7-Hydroxygliclazide
M8_pink	Linocinnamarin
M8_pink	Coniferin
M8_pink	Austrobailignan 7
M8_pink	N-(1-Deoxy-1-fructosyl)tyrosine
M8_pink	Maltitol
M8_pink	Dide-O-methylsimmondsin
M8_pink	N-Acetyl-6-O-L-fucosyl-D-glucosamine
M8_pink	[2-hydroxy-5-(3,5,7-trihydroxy-3,4-dihydro-2H-1-benzopyran-2-yl)phenyl]oxidanesulfonic acid
M8_pink	2'',4,4''-Trihydroxy-6''-methoxy-3'',5''-diprenylchalcone
M8_pink	2-Methylacetophenone
M8_pink	LysoPE(0:0/14:1(9Z))
M8_pink	Alvimopan
M8_pink	Pravastatin
M8_pink	5,14-bis(acetyloxy)-4-hydroxy-9-oxo-8,17-dioxatetracyclo[8.7.0.0_,_.0__,__]heptadeca-1(10),2,4,6,11,13,15-heptaen-13-yl acetate
M8_pink	Mangostenone B
M8_pink	Silymonin
M8_pink	CD 1790
M9_purple	Leukotriene B4
M9_purple	1-(3,4-Dimethoxyphenyl)-1,2-ethanediol 1-O-b-D-glucoside
M9_purple	Zanthobisquinolone
M9_purple	Geniposidic acid
M9_purple	3-O-Methylglycyrol
M9_purple	Niaziminin A
M9_purple	Phenethyl rutinoside
M9_purple	(12S,15S)-15-O-Demethyl-10,29-dideoxy-11,12-dihydro-striatin C
M9_purple	PA(10:0/8:0)
M9_purple	Hydrocortamate
M9_purple	Tetrahydroaldosterone-3-glucuronide
M9_purple	Cortolone-3-glucuronide
M9_purple	Glucosylceramide (d18:1/12:0)
M9_purple	PA(16:0/18:2(9Z,12Z))
M9_purple	PA(14:1(9Z)/22:2(13Z,16Z))
M9_purple	PA(18:0/18:2(9Z,12Z))
M9_purple	SM(d18:0/16:1(9Z))
M9_purple	PE(14:0/20:2(11Z,14Z))
M9_purple	PC(15:0/18:4(6Z,9Z,12Z,15Z))
M9_purple	PC(15:0/18:3(6Z,9Z,12Z))
M9_purple	PS(15:0/18:3(6Z,9Z,12Z))
M9_purple	PC(15:0/18:2(9Z,12Z))
M9_purple	PE-NMe(18:4(6Z,9Z,12Z,15Z)/18:4(6Z,9Z,12Z,15Z))
M9_purple	PC(14:0/20:2(11Z,14Z))
M9_purple	PC(15:0/20:4(5Z,8Z,11Z,14Z))
M9_purple	PC(15:0/20:2(11Z,14Z))
M9_purple	PS(18:4(6Z,9Z,12Z,15Z)/18:4(6Z,9Z,12Z,15Z))
M9_purple	PE(22:4(7Z,10Z,13Z,16Z)/P-18:1(11Z))
M9_purple	PC(14:1(9Z)/22:2(13Z,16Z))
M9_purple	Hebevinoside XII
M9_purple	Mabioside D
M9_purple	RPR112698
M9_purple	Phytolaccoside E
M9_purple	PI(16:0/18:2(9Z,12Z))
M9_purple	(3b,21b)-12-Oleanene-3,21,28-triol 28-[arabinosyl-(1->3)-arabinosyl-(1->3)-arabinoside]
M9_purple	PI(16:0/20:4(5Z,8Z,11Z,14Z))
M9_purple	PS(20:1(11Z)/22:6(4Z,7Z,10Z,13Z,16Z,19Z))
M9_purple	Rifapentine
M9_purple	PI(16:0/22:5(4Z,7Z,10Z,13Z,16Z))
M9_purple	Tragopogonsaponin M
M9_purple	PIP(18:2(9Z,12Z)/20:1(11Z))
