# Supplementary material for: Plasma metabolome predicts trained immunity responses after antituberculosis BCG vaccination
Source: PLoS Biol. 2022 Sep 12;20(9):e3001765. doi: 10.1371/journal.pbio.3001765 (PMC9499240; doi:10.1371/journal.pbio.3001765)
Supplement: S5 Table — (XLSX) [file pbio.3001765.s013.xlsx]

## Sheet: S5 Table
S5 Table. Sensitivity analysis of association between high responders/low responders and modules adjusted for age, sex and BMI
module	Coefficient	Se	P value
M2_blue	-0.00913758	0.0119766	0.446621
M4_green*	-0.0434634	0.0112016	0.000152605
M9_purple	-0.0186386	0.0115628	0.108955
M14_yellow	0.0184934	0.0112005	0.100687
M12_tan	0.00465941	0.0120545	0.699621
M10_red	0.0126998	0.0122515	0.301504
M7_magenta*	0.0288711	0.0121769	0.0189393
M13_turquoise*	0.0331544	0.0116861	0.00514626
M5_greenyellow	0.011415	0.0111446	0.307267
M11_salmon	0.000497385	0.00965787	0.958991
M3_brown	0.0176152	0.0123605	0.156083
M1_black	-0.0104729	0.0110448	0.344455
M8_pink	-0.0127603	0.0124415	0.306626
M6_grey	-0.0146201	0.0114855	0.204907
