# Supplementary material for: Plasma metabolome predicts trained immunity responses after antituberculosis BCG vaccination
Source: PLoS Biol. 2022 Sep 12;20(9):e3001765. doi: 10.1371/journal.pbio.3001765 (PMC9499240; doi:10.1371/journal.pbio.3001765)
Supplement: S6 Table — (XLSX) [file pbio.3001765.s014.xlsx]

## Sheet: S6 Table
S6 Table. Enrichment analysis for modules related to trained immunity
Pathway module M7_magenta
	Expected	Raw p	-log10(p)	FDR	Hits	metabolites
Pantothenate and CoA biosynthesis	0.25742	0.02603	1.5845	0.73462	2	Uracil; 3-Methyl-2-oxobutanoic acid
Citrate cycle (TCA cycle)	0.27097	0.028688	1.5423	0.73462	2	2-Oxoglutarate; Pyruvate
Pyruvate metabolism	0.29806	0.034316	1.4645	0.73462	2	Pyruvate; (S)-Lactate
Glycolysis / Gluconeogenesis	0.35226	0.046739	1.3303	0.73462	2	Pyruvate; (S)-Lactate
Pathway module M13_turquoise
	Expected	Raw p	-log10(p)	FDR	Hits	metabolites
Purine metabolism	3.3129	0.015042	1.8227	0.80988	8	Xanthine; ATP; ADP; AMP; IMP; IDP; dATP; Urate
Sphingolipid metabolism	1.0703	0.019283	1.7148	0.80988	4	Sphingosine 1-phosphate; Sphingomyelin; N-Acylsphingosine; Glucosylceramide
