# Supplementary material for: Plasma metabolome predicts trained immunity responses after antituberculosis BCG vaccination
Source: PLoS Biol. 2022 Sep 12;20(9):e3001765. doi: 10.1371/journal.pbio.3001765 (PMC9499240; doi:10.1371/journal.pbio.3001765)
Supplement: S7 Table — (XLSX) [file pbio.3001765.s015.xlsx]

## Sheet: S7 Table
S7 Table. Digital survey questions
Question	Answer(type)	Answer(options)
What is your gender?	radio	Male/Female
What is your age (in years)?	numeric
How tall are you (in cm)?	numeric
What is your current weight (in kg)?	numeric
Were you born in the Netherlands?	radio	Yes/No
If no, which country were you born?	string
Have you lived all your life in the Netherlands	radio	Yes/No
If no, in which countries did you live and when was this?	string
Do you use any medication, among which over-the-counter drugs?	radio	Yes/No
Which types of medication do you use?	string
How often do you use medication (e.g. acetaminophen or ibuprofen)?	radio	Daily/Weekly/Monthly/Rarely/Never
In what dosage do you take this medication?	string
Do you use the oral contraceptives?	radio	Yes/No
Are you vegetarian or vegan (no meat and other animal products, such as cheese, milk, eggs)?	radio	Yes/No
How often do you eat meat?	radio	Daily/Weekly/Monthly/Less than once a month/Never
How often do you eat fish?	radio	Daily/Weekly/Monthly/Less than once a month/Never
Do you smoke or did you use to smoke?	radio	Current smoker/Smoker in the past/A roommate who smokes/Never
If yes, at what age did you start smoking?	numeric
If yes, how many cigarettes, sigars or other smoking products did you smoke on average?	numeric
If yes, at what age did you stop smoking?	numeric
