# Supplementary material for: Plasma metabolome predicts trained immunity responses after antituberculosis BCG vaccination
Source: PLoS Biol. 2022 Sep 12;20(9):e3001765. doi: 10.1371/journal.pbio.3001765 (PMC9499240; doi:10.1371/journal.pbio.3001765)
Supplement: S1 Data — (XLSX) [file pbio.3001765.s016.xlsx]

## Sheet: S1 Data
S1 Data: Raw data underlying the summary data displayed in supplementary figure 5
	IL-6						TNF-α
	Concentration (pg/mL)			Fold change			Concentration (pg/mL)			Fold change
Donor	RPMI	BCG	Fumarate	RPMI	BCG	Fumarate	RPMI	BCG	Fumarate	RPMI	BCG	Fumarate
A	319.32	341.08	710.04	1	1.06814	2.2236	109.82	101.72	499.08	1	0.926243	4.54453
B	481.26	733.7	1278.22	1	1.52454	2.65599	197.72	350.34	2123.45	1	1.7719	10.7397
C	390.32	499.26	1074.78	1	1.2791	2.75359	180.84	481.19	1290.51	1	2.66086	7.1362
D	271.14	575.16	1046.16	1	2.12127	3.85838
E	1515.12	2142.52	1959.54	1	1.41409	1.29332
F	931.76	1085.86	928.22	1	1.16539	0.996201
