# Supplementary material for: Plasma metabolome predicts trained immunity responses after antituberculosis BCG vaccination
Source: PLoS Biol. 2022 Sep 12;20(9):e3001765. doi: 10.1371/journal.pbio.3001765 (PMC9499240; doi:10.1371/journal.pbio.3001765)
Supplement: S2 Data — (XLSX) [file pbio.3001765.s017.xlsx]

## Sheet: S2 Data
S2 Data: Raw data underlying the summary data displayed in figure 5C
	IL-6								TNF-α
	Concentration (pg/mL)				Fold change				Concentration (pg/mL)				Fold change
		Taurine				Taurine				Taurine				Taurine
Donor	-	0.1	0.5	1	-	0.1	0.5	1	-	0.1	0.5	1	-	0.1	0.5	1
A	886.64	1340.56	710.82	681.04	1	1.51195	0.801701	0.768113	306.26	693.815	217.595	254.965	1	2.26544	0.710491	0.832512
B	626.78	990.44	965.74	1015.2	1	1.5802	1.5408	1.61971	280.16	1577.26	761.11	875.1	1	2.62984	2.7167	3.12357
C	184.5	459.14	295.64	640.36	1	2.48856	1.60238	3.47079	283.585	622.23	355.71	504.29	1	2.19416	1.25433	1.77827
D	869.54	1869.22	2098.66	1233.46	1	2.14967	2.41353	1.41852	624.375	1603.46	1421.39	1076.39	1	2.56811	2.27651	1.72396
E	1550	2274.48	3200.92	2478.48	1	1.46741	2.06511	1.59902	759.41	1492.56	2402.47	2081.27	1	1.96541	3.16359	2.74064
F	1049.78	1695.76	2262.2	2069.64	1	1.61535	2.15493	1.9715	1558.28	2727.71	3939.2	4056.81	1	1.75045	2.52791	2.60338
