# Supplementary material for: Plasma metabolome predicts trained immunity responses after antituberculosis BCG vaccination
Source: PLoS Biol. 2022 Sep 12;20(9):e3001765. doi: 10.1371/journal.pbio.3001765 (PMC9499240; doi:10.1371/journal.pbio.3001765)
Supplement: S3 Data — (XLSX) [file pbio.3001765.s018.xlsx]

## Sheet: S3 Data
S3 Data: Raw data underlying the summary data displayed in supplementary figure 7
		IL-6
		Concentration (pg/mL)						Fold change
Taurine	Restimulation	Donor A	Donor B	Donor C	Donor D	Donor E	Donor F	Donor A	Donor B	Donor C	Donor D	Donor E	Donor F
-	-	886.64	626.78	184.5	869.54	1550	1049.78	1	1	1	1	1	1
-	BCG	1399.08	1563.28	621.34	7689	8983.9	5952.66	1.57796	2.49415	3.3677	8.84261	5.79606	5.67039
0.1 mM	BCG	1747.84	1279.78	675.62	7512.6	10788.7	9460.76	1.97131	2.04183	3.6619	8.63974	6.96045	9.01214
0.5 mM	BCG	1491.02	1449.3	919.3	7462.78	9815.54	8486.68	1.68165	2.3123	4.98266	8.58245	6.33261	8.08425
1 mM	BCG	1883.34	2456.4	854.08	5350.32	7419.38	5317.96	2.12413	3.91908	4.62916	6.15305	4.7867	5.06578
-	β-glucan	1956.84	3315.7	1056.7	3040.04	4380.62	3468.14	2.20703	5.29005	5.72737	3.49615	2.82621	3.30368
0.1 mM	β-glucan	1402.02	1829.46	689.16	4701.56	5145.52	4524.74	1.58127	2.91882	3.73529	5.40695	3.31969	4.31018
0.5 mM	β-glucan	1713.6	1621.14	697.28	4637.18	5598.82	5155	1.93269	2.58646	3.77929	5.33291	3.61214	4.91055
1 mM	β-glucan	1305.76	3431.96	1334.74	3636.94	3977.58	4124.18	1.47271	5.47554	7.23436	4.1826	2.56618	3.92861
		TNF-α
		Concentration (pg/mL)						Fold change
Taurine	Restimulation	Donor A	Donor B	Donor C	Donor D	Donor E	Donor F	Donor A	Donor B	Donor C	Donor D	Donor E	Donor F
-	-	306.26	280.16	283.585	624.375	759.41	1558.28	1	1	1	1	1	1
-	BCG	722.975	1709.03	601.855	5000	4544.98	5000	2.36066	6.10018	2.12231	8.00801	5.98489	3.20866
0.1 mM	BCG	1038.14	1679.77	752.045	5000	5000	5000	3.38975	5.99577	2.65192	8.00801	6.58406	3.20866
0.5 mM	BCG	566.455	1271.32	905.835	5000	5000	5000	1.84959	4.53785	3.19423	8.00801	6.58406	3.20866
1 mM	BCG	1019.97	2429.34	813.63	3360.66	3918.96	5000	3.33041	8.67126	2.86909	5.38244	5.16053	3.20866
-	β-glucan	1226.87	2323.41	547.705	2514.9	2733.97	3827.64	4.00598	8.29315	1.93136	4.02788	3.60013	2.45631
0.1 mM	β-glucan	649.87	2636.61	724.79	3484.42	2406.23	5000	2.12195	9.41109	2.55581	5.58065	3.16855	3.20866
0.5 mM	β-glucan	752.045	1362.74	435.645	3303.85	3898.81	5000	2.45558	4.86417	1.53621	5.29145	5.134	3.20866
1 mM	β-glucan	324.245	2825.24	952.875	2719.72	2251.91	5000	1.05872	10.0844	3.3601	4.35591	2.96535	3.20866
