# Supplementary material for: Plasma metabolome predicts trained immunity responses after antituberculosis BCG vaccination
Source: PLoS Biol. 2022 Sep 12;20(9):e3001765. doi: 10.1371/journal.pbio.3001765 (PMC9499240; doi:10.1371/journal.pbio.3001765)
Supplement: S4 Data — (XLSX) [file pbio.3001765.s019.xlsx]

## Sheet: S4 Data
S4 Data: Raw data underlying the summary data displayed in supplementary figure 8
		Cytotoxicity (%)
Taurine	Restimulation	Donor A	Donor B	Donor C	Donor D	Donor E	Donor F
-	-	38.16	47.82	5.75	20.52	27.07	26.64
0.1 mM	-	33.33	27.82	26.44	20.96	27.95	25.33
0.5 mM	-	31.26	33.33	29.2	17.47	24.89	24.02
1 mM	-	29.89	31.95	25.75	20.09	26.64	25.76
-	BCG	36.78	45.75	42.3	24.89	27.51	26.2
0.1 mM	BCG	38.85	26.44	35.4		22.71	24.89
0.5 mM	BCG	40.92	29.2	40.23	20.09	22.27	21.83
1 mM	BCG	28.51	38.16	40.23	20.52	24.02	31
-	β-glucan	50.57	47.82	48.51	18.78	25.76	22.71
0.1 mM	β-glucan	32.64	45.75	22.99	20.96	30.13	27.07
0.5 mM	β-glucan	32.64	27.82	38.16	22.27	29.69	30.13
1 mM	β-glucan	26.44	28.51	30.57	19.65	28.82	26.2
